# Supplementary material for: 8-Chloro-5,5-dimethyl-5,6-dihydro­tetra­zolo[1,5-c]quinazoline
Source: Acta Crystallogr Sect E Struct Rep Online. 2010 Nov 20;66(Pt 12):o3219. doi: 10.1107/S160053681004688X (PMC3011717; doi:10.1107/S160053681004688X)
Supplement: Supplementary file 2 [file e-66-o3219-Isup2.hkl]

# 
# h,k,l, Fc-squared, Fo-squared, sigma(Fo-squared) and status flag 
# 
data_I
_shelx_title ' bk60 in P2(1)/c (100K)' 
_shelx_refln_list_code          4 
_shelx_F_calc_maximum      264.69 
_exptl_crystal_F_000       488.00 
_reflns_d_resolution_high  0.7701 
 
loop_ 
 _symmetry_equiv_pos_as_xyz 
 'x, y, z' 
 '-x, y+1/2, -z+1/2' 
 '-x, -y, -z' 
 'x, -y-1/2, z-1/2' 
 
_cell_length_a     6.8324 
_cell_length_b    21.5320 
_cell_length_c     9.4337 
_cell_angle_alpha  90.000 
_cell_angle_beta  130.823 
_cell_angle_gamma  90.000 
 
_shelx_F_squared_multiplier     1.000 
 
loop_ 
 _refln_index_h 
 _refln_index_k 
 _refln_index_l 
 _refln_F_squared_calc 
 _refln_F_squared_meas 
 _refln_F_squared_sigma 
 _refln_observed_status 
   1   0   0     7898.93     7375.85    187.26 o 
   2   0   0     2511.59     2386.60     44.37 o 
   3   0   0     4071.68     3822.06     54.72 o 
   4   0   0      174.04      180.70     12.78 o 
   5   0   0      248.08      276.12     16.97 o 
   6   0   0     1680.84     1695.72     58.40 o 
   1   1   0      467.65      453.38      7.60 o 
   2   1   0     3022.00     2819.46     38.81 o 
   3   1   0      627.02      695.42     13.31 o 
   4   1   0       14.40       12.08      4.23 o 
   5   1   0       79.35      102.92      8.41 o 
   6   1   0       76.49       86.38     13.85 o 
   0   2   0     1103.96     1261.39     17.25 o 
   1   2   0     1086.47     1082.82     12.72 o 
   2   2   0       13.47       11.31      2.75 o 
   3   2   0        2.13        3.57      3.15 o 
   4   2   0       14.86       14.68      4.18 o 
   5   2   0        0.01       23.31      5.78 o 
   6   2   0        6.44       12.73     12.13 o 
   1   3   0        4.03       12.74      3.46 o 
   2   3   0      270.99      246.69      6.07 o 
   3   3   0      332.62      339.28      8.32 o 
   4   3   0      376.49      395.35     10.36 o 
   5   3   0      103.63      183.18     10.40 o 
   6   3   0        0.44        6.58     16.88 o 
   0   4   0     7163.94     7731.13     93.90 o 
   1   4   0        0.21        2.14      2.69 o 
   2   4   0       78.73       64.61      3.61 o 
   3   4   0     2162.36     2030.31     24.91 o 
   4   4   0      110.26       93.20      8.34 o 
   5   4   0      194.59      202.98     10.84 o 
   6   4   0      168.40      150.74     13.97 o 
   1   5   0     2076.60     2048.95     54.90 o 
   2   5   0      268.99      256.93      6.19 o 
   3   5   0       28.91       27.13      3.24 o 
   4   5   0       32.65       32.74      6.32 o 
   5   5   0       68.39       98.92      8.51 o 
   6   5   0      140.15      128.71     18.58 o 
   0   6   0     1088.75     1173.42     18.53 o 
   1   6   0       42.15       39.20      6.53 o 
   2   6   0        7.23        3.89      2.80 o 
   3   6   0       31.94       37.76      3.49 o 
   4   6   0       25.36       21.02      5.67 o 
   5   6   0        7.49       54.22      9.02 o 
   6   6   0       28.58       22.58     14.35 o 
   1   7   0      895.26      891.48     16.14 o 
   2   7   0      156.16      151.96      5.43 o 
   3   7   0       22.33       21.67      3.86 o 
   4   7   0      346.36      331.85     22.14 o 
   5   7   0      524.08      549.36     16.18 o 
   6   7   0       18.01       12.36      8.49 o 
   0   8   0      228.67      237.43     17.89 o 
   1   8   0       31.24       47.01      5.77 o 
   2   8   0     1732.80     1733.17     34.57 o 
   3   8   0     1438.56     1483.84     17.54 o 
   4   8   0      126.51      111.30      8.40 o 
   5   8   0        5.59        2.63      8.79 o 
   6   8   0        1.00        0.99      8.58 o 
   1   9   0     4872.33     5052.50     74.79 o 
   2   9   0     5256.12     5288.72     78.80 o 
   3   9   0       63.11       47.44      7.62 o 
   4   9   0     2330.22     2290.44     34.27 o 
   5   9   0      891.47      902.94     25.92 o 
   6   9   0       43.14       46.30     10.86 o 
   0  10   0      379.55      435.20     13.63 o 
   1  10   0     1372.37     1524.97     17.95 o 
   2  10   0      459.42      510.03     16.40 o 
   3  10   0       15.22        9.62      6.99 o 
   4  10   0      278.32      280.45     14.22 o 
   5  10   0      708.15      727.12     23.78 o 
   6  10   0        2.37        6.03      9.87 o 
   1  11   0      982.69      876.14     13.50 o 
   2  11   0       44.32       23.25      8.47 o 
   3  11   0        3.87        5.85      7.54 o 
   4  11   0        0.82       -1.72      6.24 o 
   5  11   0        2.53       14.74     14.39 o 
   6  11   0        4.89       -6.32      8.36 o 
   0  12   0      633.94      702.21     17.67 o 
   1  12   0      174.73      182.40      7.38 o 
   2  12   0      634.68      624.66     21.01 o 
   3  12   0      191.41      152.75     12.61 o 
   4  12   0       47.01       49.28      8.55 o 
   5  12   0      241.22      288.30     21.40 o 
   6  12   0       35.95       30.43     11.20 o 
   1  13   0      224.75      216.86     13.74 o 
   2  13   0      567.72      572.85     22.14 o 
   3  13   0       89.09       94.11     10.06 o 
   4  13   0      149.88      150.00     11.73 o 
   5  13   0        2.32      -11.77      7.50 o 
   0  14   0      270.31      341.19     23.55 o 
   1  14   0      189.47      197.46     11.83 o 
   2  14   0      246.87      248.68     10.46 o 
   3  14   0       31.24       25.26      7.65 o 
   4  14   0      118.91      109.33     11.02 o 
   5  14   0       32.75       46.62     12.65 o 
   1  15   0      531.42      565.47     18.45 o 
   2  15   0      341.54      310.79     11.41 o 
   3  15   0        7.66        8.56      6.96 o 
   4  15   0      155.67      156.73     14.23 o 
   5  15   0       29.82       15.67     17.57 o 
   0  16   0      521.66      602.81     20.18 o 
   1  16   0      314.31      304.07     14.05 o 
   2  16   0       18.73       17.90      5.64 o 
   3  16   0      260.48      241.77     11.64 o 
   4  16   0       95.19       81.85     12.20 o 
   5  16   0      103.23       81.11     14.65 o 
   1  17   0      952.70      906.65     18.87 o 
   2  17   0      202.81      175.12     11.09 o 
   3  17   0       23.02       33.64      7.03 o 
   4  17   0        0.27       -0.35      7.53 o 
   5  17   0        6.43       24.63     12.50 o 
   0  18   0     1675.32     1907.14     30.09 o 
   1  18   0      303.61      319.34     14.67 o 
   2  18   0      261.89      238.81     11.35 o 
   3  18   0      200.38      197.11     11.75 o 
   4  18   0       43.99       38.20      8.06 o 
   5  18   0        8.30       28.04     17.79 o 
   1  19   0       48.78       68.57      9.43 o 
   2  19   0       41.31       24.59      8.54 o 
   3  19   0      157.70      137.35     10.61 o 
   4  19   0      103.31       98.30     10.36 o 
   0  20   0       25.15       40.89     21.72 o 
   1  20   0       13.84       25.99      9.90 o 
   2  20   0       58.89       58.38     10.76 o 
   3  20   0      511.33      514.37     22.88 o 
   4  20   0        4.69       11.69      9.60 o 
   1  21   0      181.22      158.48     13.47 o 
   2  21   0        9.25       -6.96     13.63 o 
   3  21   0      105.09       96.70     12.67 o 
   4  21   0      104.31       97.28     11.08 o 
   0  22   0       55.01       73.81     25.74 o 
   1  22   0       20.22       30.95     13.35 o 
   2  22   0        1.11       -5.18      7.44 o 
   3  22   0        8.29       -5.62     20.51 o 
   4  22   0       37.75       23.84     12.10 o 
   1  23   0      378.25      378.05     32.99 o 
   2  23   0       20.51       26.23      9.59 o 
   3  23   0       27.87        5.64     18.58 o 
   0  24   0      126.21      169.89     30.35 o 
   1  24   0       75.32       75.54     16.67 o 
   2  24   0       21.12       10.46     14.97 o 
   3  24   0      132.09      156.46     27.83 o 
   1  25   0       75.95       65.06     11.64 o 
   2  25   0        7.45      -15.90     30.49 o 
   3  25   0       44.89       14.74     16.51 o 
   0  26   0        3.89       25.39     58.04 o 
   1  26   0        0.06      -37.13     18.57 o 
   2  26   0       42.46       34.36     11.31 o 
   1  27   0        5.26      -13.67     19.67 o 
  -7   1   1       73.40       66.05     18.09 o 
  -6   1   1        4.97        2.85     10.82 o 
  -5   1   1       43.50       69.98      5.44 o 
  -4   1   1       52.13       45.80      4.76 o 
  -3   1   1        7.93        8.53      2.96 o 
  -2   1   1     1906.97     1865.09     22.39 o 
  -1   1   1       59.95       52.04      3.59 o 
   0   1   1     3916.88     4446.78     77.92 o 
   1   1   1      425.45      397.43      8.20 o 
   2   1   1      390.36      396.15      9.44 o 
   3   1   1      261.30      251.16      9.36 o 
   4   1   1       21.60       21.38      5.66 o 
   5   1   1       92.85      105.67      9.08 o 
   6   1   1      268.86      306.16     22.22 o 
  -7   2   1        5.35      -17.53     12.01 o 
  -6   2   1      181.86      173.37     17.04 o 
  -5   2   1      416.37      413.63     10.82 o 
  -4   2   1      172.08      152.47      7.45 o 
  -3   2   1      284.08      262.95      6.82 o 
  -2   2   1     4560.91     4438.65     36.87 o 
  -1   2   1     5924.38     5664.57     63.31 o 
   0   2   1        0.03        5.01      2.24 o 
   1   2   1     4763.18     4560.44     47.65 o 
   2   2   1      176.62      146.89      6.62 o 
   3   2   1      115.25      118.14      8.12 o 
   4   2   1      851.99      849.95     18.25 o 
   5   2   1       24.16       23.34      6.72 o 
   6   2   1       64.11       69.75     12.82 o 
  -7   3   1        8.41        0.91     13.69 o 
  -6   3   1        2.11       -5.77     10.71 o 
  -5   3   1      228.89      258.79     10.62 o 
  -4   3   1       40.79       42.02      4.62 o 
  -3   3   1      291.95      273.87      7.07 o 
  -2   3   1      599.49      579.36      8.01 o 
  -1   3   1      119.57      113.56      4.37 o 
   0   3   1     2451.68     2770.35     28.13 o 
   1   3   1      246.81      259.36      8.40 o 
   2   3   1      233.83      218.26      5.95 o 
   3   3   1      622.67      612.14     13.87 o 
   4   3   1       66.54       74.45      7.31 o 
   5   3   1       62.20       73.99     10.07 o 
   6   3   1      139.92      151.70     13.76 o 
  -7   4   1       36.65       35.45     20.06 o 
  -6   4   1       45.45       33.95     16.23 o 
  -5   4   1       88.88       77.01      7.11 o 
  -4   4   1        5.89        7.66      3.94 o 
  -3   4   1       90.64       93.69      4.79 o 
  -2   4   1      750.29      705.41      9.82 o 
  -1   4   1     4342.10     4207.17     52.58 o 
   0   4   1     1222.71     1306.89     20.68 o 
   1   4   1      367.69      330.58      8.23 o 
   2   4   1        4.64        0.74      1.77 o 
   3   4   1        2.29        0.21      2.68 o 
   4   4   1       13.65       14.27      5.38 o 
   5   4   1       77.34       74.23      8.27 o 
   6   4   1        1.53       -0.43     17.10 o 
  -7   5   1       55.32       43.25     25.08 o 
  -6   5   1        2.60       12.77     11.82 o 
  -5   5   1      271.96      302.00     16.83 o 
  -4   5   1       99.01       90.09      6.21 o 
  -3   5   1      441.55      450.94      9.18 o 
  -2   5   1     3614.37     3330.34     84.85 o 
  -1   5   1      894.90      828.80     20.10 o 
   0   5   1     2877.16     3175.26     23.74 o 
   1   5   1      811.33      782.40     12.67 o 
   2   5   1       59.22       45.64      4.65 o 
   3   5   1      600.54      585.09     15.86 o 
   4   5   1        6.53       10.22      5.16 o 
   5   5   1       20.22       40.54      9.19 o 
   6   5   1      106.72      116.37     13.77 o 
  -7   6   1      140.58      118.45     24.69 o 
  -6   6   1      490.24      472.39     22.11 o 
  -5   6   1       50.53      121.49      8.54 o 
  -4   6   1      256.86      261.79     11.85 o 
  -3   6   1      764.84      729.24     11.44 o 
  -2   6   1      409.08      391.59     12.65 o 
  -1   6   1     1183.17     1165.67     18.19 o 
   0   6   1      860.93      957.29     11.80 o 
   1   6   1      981.87      959.38     16.20 o 
   2   6   1      197.64      170.51      7.84 o 
   3   6   1       47.46       39.61      6.32 o 
   4   6   1      670.20      657.72     16.31 o 
   5   6   1      332.81      363.75     13.78 o 
   6   6   1       40.15       43.86     10.26 o 
  -6   7   1        1.03       -5.96      7.62 o 
  -5   7   1        0.08       37.05      8.28 o 
  -4   7   1        0.14       -0.12      3.13 o 
  -3   7   1       19.29       44.29      4.60 o 
  -2   7   1      149.08      161.72      6.13 o 
  -1   7   1      911.31      866.59     13.15 o 
   0   7   1      573.64      641.21     11.33 o 
   1   7   1      548.16      647.02     15.04 o 
   2   7   1      935.09      899.06     16.53 o 
   3   7   1      142.37      136.15      9.15 o 
   4   7   1      237.58      224.66     10.76 o 
   5   7   1       15.43       38.62      6.86 o 
   6   7   1       52.45       48.01     14.10 o 
  -6   8   1      438.02      431.34     22.91 o 
  -5   8   1      235.50      213.84     20.90 o 
  -4   8   1       34.51       43.59      4.50 o 
  -3   8   1      124.81      128.49      9.55 o 
  -2   8   1      727.53      749.49     12.46 o 
  -1   8   1       88.16       82.51      5.18 o 
   0   8   1      350.65      440.70      7.84 o 
   1   8   1      543.96      541.43     10.95 o 
   2   8   1       46.72       52.48      5.69 o 
   3   8   1      241.29      240.24     10.35 o 
   4   8   1      778.59      807.02     18.47 o 
   5   8   1       45.53       97.94      9.03 o 
  -6   9   1       81.76       78.59     17.23 o 
  -5   9   1     1023.19     1052.70     31.11 o 
  -4   9   1       24.34       18.40      4.45 o 
  -3   9   1     2018.01     1995.60     24.85 o 
  -2   9   1      378.24      354.80     14.06 o 
  -1   9   1      125.47      122.41      6.43 o 
   0   9   1      526.14      602.25      8.76 o 
   1   9   1     2790.89     2832.26     36.78 o 
   2   9   1       89.89       78.82      6.75 o 
   3   9   1     1975.56     1995.22     27.68 o 
   4   9   1      196.97      185.47     10.48 o 
   5   9   1      258.07      267.81     13.37 o 
  -6  10   1       17.83       -1.00     12.80 o 
  -5  10   1       32.48       21.87     14.08 o 
  -4  10   1       75.16       77.87      9.22 o 
  -3  10   1       44.58       46.45      5.09 o 
  -2  10   1        3.38        6.22      4.99 o 
  -1  10   1     1141.18     1114.79     16.12 o 
   0  10   1      107.61      146.62      5.32 o 
   1  10   1      263.19      236.90      8.00 o 
   2  10   1       42.16       35.21      6.82 o 
   3  10   1      394.07      383.06     13.03 o 
   4  10   1      135.02      125.64      9.45 o 
   5  10   1       48.04       54.25     10.43 o 
  -6  11   1       91.87       91.33     12.91 o 
  -5  11   1      147.95      199.11     17.67 o 
  -4  11   1        0.14       -0.67      6.93 o 
  -3  11   1        4.91        4.17      6.53 o 
  -2  11   1       60.81       52.15      6.66 o 
  -1  11   1      184.51      187.23      6.89 o 
   0  11   1      384.90      403.66      8.14 o 
   1  11   1      187.27      230.44      9.89 o 
   2  11   1      146.50      142.36     10.71 o 
   3  11   1      230.81      221.21     13.15 o 
   4  11   1       62.59       60.44      7.81 o 
   5  11   1       18.52       91.86     12.16 o 
  -6  12   1       30.54       13.79      9.76 o 
  -5  12   1        0.00       19.54      9.70 o 
  -4  12   1       32.07       26.80      7.50 o 
  -3  12   1       59.70       67.16      8.60 o 
  -2  12   1      134.70      136.93      8.99 o 
  -1  12   1      570.46      643.64     22.10 o 
   0  12   1       55.52       60.72      4.33 o 
   1  12   1      455.85      499.56     11.96 o 
   2  12   1        7.37        8.01      5.00 o 
   3  12   1       88.68       81.57     10.00 o 
   4  12   1      249.71      240.08     15.17 o 
   5  12   1       59.55       58.60     12.71 o 
  -6  13   1      117.13      113.51     14.03 o 
  -5  13   1       13.81       27.52      9.80 o 
  -4  13   1       15.72       21.96      7.80 o 
  -3  13   1      145.74      138.93     11.03 o 
  -2  13   1      103.43       91.08      8.44 o 
  -1  13   1      261.37      266.39     10.15 o 
   0  13   1      886.53      940.98     13.25 o 
   1  13   1      117.13      111.23      6.98 o 
   2  13   1      309.77      287.82     12.39 o 
   3  13   1       70.56       87.70     10.16 o 
   4  13   1       13.08       24.73      8.79 o 
   5  13   1      125.18      160.75     17.79 o 
  -6  14   1      178.31      156.41     15.96 o 
  -5  14   1       18.13        2.83      8.78 o 
  -4  14   1      697.16      758.67     25.63 o 
  -3  14   1       59.19       70.84      9.17 o 
  -2  14   1      475.20      465.34     12.29 o 
  -1  14   1     1122.20     1170.62     20.30 o 
   0  14   1      195.11      230.65     10.00 o 
   1  14   1       96.00       95.86      7.07 o 
   2  14   1      901.40      888.61     17.27 o 
   3  14   1       58.01       40.87      7.20 o 
   4  14   1      326.18      322.81     18.09 o 
   5  14   1       77.03       53.54     12.83 o 
  -6  15   1       11.37        1.27     10.57 o 
  -5  15   1      173.46      182.29     15.88 o 
  -4  15   1       81.71       85.08     10.45 o 
  -3  15   1        9.91       12.27      7.59 o 
  -2  15   1      420.21      406.30     16.64 o 
  -1  15   1       47.65       46.39      7.03 o 
   0  15   1      412.70      482.88     13.29 o 
   1  15   1       35.10       17.45      7.74 o 
   2  15   1        7.30       10.07      5.49 o 
   3  15   1      149.57      134.35      9.58 o 
   4  15   1        5.89       11.07      6.76 o 
   5  15   1        7.08        6.81      8.94 o 
  -5  16   1      100.52      105.37     15.10 o 
  -4  16   1      148.20      139.49     13.53 o 
  -3  16   1       33.63       20.84     11.94 o 
  -2  16   1        2.91        6.72      4.91 o 
  -1  16   1     1737.94     1711.99     26.27 o 
   0  16   1      207.83      232.89      9.91 o 
   1  16   1      416.94      429.66     16.29 o 
   2  16   1      213.38      242.41     17.27 o 
   3  16   1       35.22       32.09      6.63 o 
   4  16   1       47.38       33.20      8.09 o 
   5  16   1       99.70       97.97     11.91 o 
  -5  17   1       61.61       78.61     14.53 o 
  -4  17   1       62.73       43.64     11.72 o 
  -3  17   1      245.88      218.25     10.60 o 
  -2  17   1       17.94       21.14      6.91 o 
  -1  17   1       21.02       26.43      7.15 o 
   0  17   1       12.01       23.69      5.92 o 
   1  17   1      236.70      205.35     13.31 o 
   2  17   1      103.53       85.59      8.16 o 
   3  17   1        1.31        8.41      5.92 o 
   4  17   1      163.53      170.99     11.40 o 
  -5  18   1        0.01       -3.94     17.82 o 
  -4  18   1      212.46      229.60     21.48 o 
  -3  18   1      524.16      500.11     19.24 o 
  -2  18   1      390.55      372.38     14.79 o 
  -1  18   1     3884.21     3772.90     45.62 o 
   0  18   1      440.46      502.63     14.42 o 
   1  18   1     1263.15     1228.31     42.48 o 
   2  18   1      472.78      470.78     14.81 o 
   3  18   1       40.42       29.27      7.18 o 
   4  18   1      314.41      318.84     26.61 o 
  -5  19   1       14.62       34.36     12.45 o 
  -4  19   1       63.84       71.06     10.68 o 
  -3  19   1      155.43      155.32     10.68 o 
  -2  19   1      127.96      131.91     12.19 o 
  -1  19   1       50.49       53.14      8.08 o 
   0  19   1       76.85      101.31     10.99 o 
   1  19   1        5.39        7.22      7.07 o 
   2  19   1       30.50       21.71      6.41 o 
   3  19   1       40.83       29.29      8.06 o 
   4  19   1       82.57       87.02     10.52 o 
  -5  20   1        0.09        3.07      7.30 o 
  -4  20   1       56.61       56.86      9.15 o 
  -3  20   1       83.67       79.19     11.33 o 
  -2  20   1        2.22       -3.13      7.37 o 
  -1  20   1        9.20       -2.03     10.79 o 
   0  20   1        7.02       10.47     14.46 o 
   1  20   1      172.07      135.18     25.63 o 
   2  20   1       28.11       44.65     10.86 o 
   3  20   1        0.08      -11.60      8.66 o 
   4  20   1        4.25       -0.03     11.46 o 
  -4  21   1       20.58        2.94     10.40 o 
  -3  21   1      130.24      139.58     21.50 o 
  -2  21   1      102.49      112.04     12.43 o 
  -1  21   1       10.16        9.85     13.36 o 
   0  21   1       34.91       59.86     15.89 o 
   1  21   1      218.21      184.75     19.68 o 
   2  21   1        6.90       -3.73      7.71 o 
   3  21   1      120.64      122.35     20.17 o 
  -4  22   1      153.65      168.15     24.97 o 
  -3  22   1      134.40      132.79     13.85 o 
  -2  22   1       51.66       49.61     10.67 o 
  -1  22   1      265.49      285.98     16.38 o 
   0  22   1       13.02        7.88     15.09 o 
   1  22   1      493.79      499.14     35.62 o 
   2  22   1      125.00      131.25     13.17 o 
   3  22   1        0.30       -1.74     14.55 o 
  -4  23   1        0.02      -16.78     19.64 o 
  -3  23   1       75.29       61.86     11.55 o 
  -2  23   1       99.60      107.49     12.89 o 
  -1  23   1        5.14        7.06      8.53 o 
   0  23   1      146.60      201.75     23.88 o 
   1  23   1       11.21        6.06      8.68 o 
   2  23   1       70.02       56.48     11.01 o 
   3  23   1       65.71       33.67     20.19 o 
  -3  24   1        4.12      -25.76     21.25 o 
  -2  24   1        1.66       -2.14     11.80 o 
  -1  24   1        4.85        8.31     11.73 o 
   0  24   1       34.06       53.64     18.78 o 
   1  24   1       52.50       44.70     20.34 o 
   2  24   1        0.00       -8.56     12.28 o 
  -3  25   1      199.42      219.72     18.67 o 
  -2  25   1      150.28      166.55     23.87 o 
  -1  25   1        0.75       -5.91     20.14 o 
   0  25   1       98.49      142.16     38.06 o 
   1  25   1      185.51      169.12     25.32 o 
   2  25   1        1.39       -9.72     21.47 o 
  -2  26   1        3.27       -3.63     13.97 o 
  -1  26   1       68.57       40.01     25.92 o 
   0  26   1        1.04        0.31     19.53 o 
   1  26   1      128.14       92.70     24.50 o 
  -2  27   1      211.64      230.16     46.56 o 
  -1  27   1        1.98      -25.48     20.31 o 
   0  27   1      218.65      263.08     54.63 o 
   1  27   1      124.42      112.97     26.25 o 
  -7   0   2      114.07      121.71     28.50 o 
  -6   0   2      163.37      132.49     14.22 o 
  -5   0   2      615.25      623.91     17.80 o 
  -4   0   2      283.39      293.82     11.36 o 
  -3   0   2        0.60        1.45      2.88 o 
  -2   0   2    70060.86    65885.18    683.02 o 
  -1   0   2    10397.90     9656.88    125.13 o 
   0   0   2      151.17      158.75     10.06 o 
   1   0   2     3034.14     2991.36     46.62 o 
   2   0   2      550.99      546.71     17.32 o 
   3   0   2       44.83       33.21      8.29 o 
   4   0   2      989.61      930.24     29.74 o 
   5   0   2       28.88       27.82     12.25 o 
  -7   1   2      108.66       98.71     18.89 o 
  -6   1   2      120.52      123.23      9.15 o 
  -5   1   2      364.38      401.70      9.83 o 
  -4   1   2     2119.95     2041.27     22.36 o 
  -3   1   2        0.09        4.12      2.39 o 
  -2   1   2     2657.86     2689.23     22.00 o 
  -1   1   2       35.43       31.57      2.14 o 
   0   1   2     3679.70     3951.38     37.62 o 
   1   1   2      607.47      673.94     14.41 o 
   2   1   2       29.83       56.77      5.23 o 
   3   1   2       71.61       74.87      7.00 o 
   4   1   2      284.14      270.28     12.04 o 
   5   1   2        0.24       11.70      9.21 o 
  -7   2   2        1.94        7.18     25.64 o 
  -6   2   2        0.03       -3.30      7.18 o 
  -5   2   2        2.63       54.18      4.86 o 
  -4   2   2       16.98       15.69      3.25 o 
  -3   2   2      913.46      934.71     14.82 o 
  -2   2   2     3719.70     3821.02     65.26 o 
  -1   2   2     3443.22     3395.26     29.14 o 
   0   2   2     1088.46     1071.15     37.52 o 
   1   2   2      739.84      755.65     14.71 o 
   2   2   2        1.41        3.87      3.36 o 
   3   2   2       55.81       58.14      6.61 o 
   4   2   2        1.12        6.57      5.00 o 
   5   2   2      108.29      128.25     10.32 o 
  -7   3   2      209.64      197.84     22.49 o 
  -6   3   2      458.46      439.02     18.10 o 
  -5   3   2      109.42      107.55      6.44 o 
  -4   3   2      241.09      211.09      7.05 o 
  -3   3   2      391.26      348.36      6.99 o 
  -2   3   2        6.31        9.75      3.45 o 
  -1   3   2      397.38      357.15     16.29 o 
   0   3   2     2993.43     3258.02     44.96 o 
   1   3   2      473.32      441.98      8.01 o 
   2   3   2      602.35      617.67     13.02 o 
   3   3   2      158.01      147.68      8.93 o 
   4   3   2       14.57       10.75      5.43 o 
   5   3   2       18.94       48.90      7.67 o 
  -7   4   2       28.95       13.16     32.52 o 
  -6   4   2        8.49       11.75     15.64 o 
  -5   4   2     1081.95     1126.99     19.30 o 
  -4   4   2        9.59        3.81      2.94 o 
  -3   4   2      223.18      203.10      5.78 o 
  -2   4   2     4345.30     4069.21     41.78 o 
  -1   4   2      769.38      759.08     17.55 o 
   0   4   2      316.86      320.08     28.12 o 
   1   4   2     2074.04     1993.48     23.77 o 
   2   4   2      552.54      543.97     12.34 o 
   3   4   2      415.72      401.20     18.21 o 
   4   4   2      148.83      144.49      9.84 o 
   5   4   2      133.60      138.95     10.74 o 
  -7   5   2       45.77       44.17     15.43 o 
  -6   5   2        2.20       -2.55     11.59 o 
  -5   5   2       24.40       77.72      6.85 o 
  -4   5   2      112.25      122.46      6.15 o 
  -3   5   2      261.72      247.10      7.74 o 
  -2   5   2      157.34      158.88      6.45 o 
  -1   5   2     1224.05     1188.29     15.85 o 
   0   5   2       51.09       66.02      6.36 o 
   1   5   2      792.47      776.92     12.48 o 
   2   5   2        1.34       -0.57      3.99 o 
   3   5   2        1.67       -3.60      4.28 o 
   4   5   2      403.57      412.02     14.02 o 
   5   5   2       12.76       37.63      7.20 o 
  -7   6   2       22.72       19.76     12.56 o 
  -6   6   2        0.06       12.33      7.93 o 
  -5   6   2       13.37      116.50      8.15 o 
  -4   6   2       85.53       83.87      6.20 o 
  -3   6   2       41.07       44.99      3.95 o 
  -2   6   2        5.07        6.67      2.76 o 
  -1   6   2      776.90      725.64     11.58 o 
   0   6   2      103.50      127.68      7.17 o 
   1   6   2        0.55        5.73      6.87 o 
   2   6   2      362.23      342.03     16.78 o 
   3   6   2       67.18       66.32      7.20 o 
   4   6   2       35.59       29.79      6.18 o 
   5   6   2       19.47       31.10     15.15 o 
  -7   7   2      350.41      355.23     37.52 o 
  -6   7   2      235.25      239.20     23.57 o 
  -5   7   2        5.94        5.60      6.63 o 
  -4   7   2      364.64      341.32     11.01 o 
  -3   7   2      656.27      631.47     10.51 o 
  -2   7   2      371.49      343.87      8.05 o 
  -1   7   2     1985.29     1891.14     22.96 o 
   0   7   2       32.55       42.73      5.11 o 
   1   7   2      405.92      392.24      8.42 o 
   2   7   2      490.91      406.98     13.27 o 
   3   7   2      718.40      727.38     26.08 o 
   4   7   2        5.94        2.73      8.32 o 
   5   7   2       63.46       86.09      9.09 o 
  -7   8   2       19.37       -2.59     23.81 o 
  -6   8   2      466.00      480.59     20.41 o 
  -5   8   2     1514.87     1551.60     24.40 o 
  -4   8   2      602.34      590.14     14.04 o 
  -3   8   2      283.62      245.49      8.05 o 
  -2   8   2     1171.28     1049.00     17.44 o 
  -1   8   2        2.78        9.60      3.96 o 
   0   8   2     4065.52     4966.17     62.05 o 
   1   8   2     2892.71     2876.41     35.66 o 
   2   8   2       11.10       12.44      5.69 o 
   3   8   2      132.31      126.57     12.40 o 
   4   8   2        3.62       -6.27      7.59 o 
   5   8   2        8.58       24.57     12.66 o 
  -7   9   2      149.91      124.18     19.73 o 
  -6   9   2      884.08      860.71     26.33 o 
  -5   9   2      110.58      122.75     12.51 o 
  -4   9   2     1559.17     1646.47     24.08 o 
  -3   9   2     2189.47     2281.40     28.96 o 
  -2   9   2      281.92      296.39      8.94 o 
  -1   9   2      467.79      496.71     25.81 o 
   0   9   2     2521.92     3183.56     41.46 o 
   1   9   2        9.30       15.55     17.09 o 
   2   9   2     1605.08     1554.49     24.72 o 
   3   9   2      930.75      890.64     18.83 o 
   4   9   2        9.47       16.02      5.80 o 
   5   9   2        3.76        3.00      8.68 o 
  -7  10   2      364.38      330.28     26.58 o 
  -6  10   2      246.03      238.75     16.87 o 
  -5  10   2        8.51       88.06     17.20 o 
  -4  10   2      104.43      112.17      7.28 o 
  -3  10   2     1305.99     1341.37     19.93 o 
  -2  10   2       31.92       34.13      5.18 o 
  -1  10   2      897.42      995.04     17.11 o 
   0  10   2      533.57      666.90     24.46 o 
   1  10   2        6.73        8.97      3.77 o 
   2  10   2      160.22      174.50     10.75 o 
   3  10   2     1199.17     1154.35     21.29 o 
   4  10   2       44.30       37.85      7.05 o 
   5  10   2      117.97      144.30     15.95 o 
  -7  11   2        6.16      -23.03     12.52 o 
  -6  11   2       71.38       75.98     12.41 o 
  -5  11   2       22.22       32.70      9.75 o 
  -4  11   2       21.03       30.66      7.49 o 
  -3  11   2       16.29       18.45      4.74 o 
  -2  11   2        8.54       14.47      4.54 o 
  -1  11   2      331.90      288.24     11.19 o 
   0  11   2      226.36      299.35      8.57 o 
   1  11   2       44.34       66.85     10.49 o 
   2  11   2       94.55      107.27     11.36 o 
   3  11   2      375.78      377.59     10.75 o 
   4  11   2       12.67        6.96      6.93 o 
   5  11   2       64.43       87.18     16.98 o 
  -6  12   2       47.90       30.13     10.68 o 
  -5  12   2      252.79      232.29     15.94 o 
  -4  12   2      225.56      183.19      8.93 o 
  -3  12   2      379.51      407.84     14.93 o 
  -2  12   2      630.32      575.17     13.70 o 
  -1  12   2      117.60      136.87      8.93 o 
   0  12   2      830.71      913.92     14.99 o 
   1  12   2      214.72      203.24      8.61 o 
   2  12   2       99.31       98.68      7.16 o 
   3  12   2      313.45      312.46     18.50 o 
   4  12   2       54.05       49.76      6.65 o 
   5  12   2       75.06      122.38     11.03 o 
  -6  13   2       93.18       73.47     12.83 o 
  -5  13   2        3.51       26.59     10.96 o 
  -4  13   2      611.62      640.92     22.95 o 
  -3  13   2      341.47      338.46     17.23 o 
  -2  13   2       28.17       28.52      5.53 o 
  -1  13   2      191.84      188.13     10.60 o 
   0  13   2      623.60      726.88     14.00 o 
   1  13   2      204.43      198.39      9.95 o 
   2  13   2      307.23      302.56     12.05 o 
   3  13   2        0.99       -2.48      4.99 o 
   4  13   2      263.40      250.64     12.50 o 
  -6  14   2       58.80       35.64     11.26 o 
  -5  14   2        0.23       36.47     10.66 o 
  -4  14   2      188.34      151.46     13.22 o 
  -3  14   2      190.07      217.86     12.59 o 
  -2  14   2       55.05       61.26      7.11 o 
  -1  14   2      478.59      494.52     16.21 o 
   0  14   2      191.76      219.50      9.01 o 
   1  14   2       17.34       19.65      5.64 o 
   2  14   2      490.81      476.14     14.56 o 
   3  14   2       32.92       38.64      7.12 o 
   4  14   2       13.11       10.53      5.77 o 
  -6  15   2        0.22      -18.01     16.93 o 
  -5  15   2       18.47       37.13     13.23 o 
  -4  15   2      292.12      304.29     16.76 o 
  -3  15   2       95.70      112.34     10.38 o 
  -2  15   2       51.97       44.45      8.50 o 
  -1  15   2      678.88      711.42     19.64 o 
   0  15   2       54.49       66.86     10.55 o 
   1  15   2      132.68      130.39     14.24 o 
   2  15   2      457.59      412.93     13.25 o 
   3  15   2      137.29      132.63     10.39 o 
   4  15   2       59.83       76.41      8.80 o 
  -6  16   2      105.24       90.65     14.17 o 
  -5  16   2      137.95      149.18     14.42 o 
  -4  16   2       29.36       41.14      9.74 o 
  -3  16   2      645.63      685.69     19.57 o 
  -2  16   2      328.49      333.86     11.69 o 
  -1  16   2        0.44        6.78      7.26 o 
   0  16   2      246.22      303.43     15.76 o 
   1  16   2      136.69      141.25     14.23 o 
   2  16   2        7.76        3.10      8.46 o 
   3  16   2      148.13      165.20     10.82 o 
   4  16   2       42.20       27.50      7.50 o 
  -6  17   2       41.17       28.67     13.34 o 
  -5  17   2        1.22       -3.33      9.10 o 
  -4  17   2      324.09      334.86     17.24 o 
  -3  17   2      868.44      863.19     27.20 o 
  -2  17   2       62.15       69.19      8.26 o 
  -1  17   2     1806.47     1775.66     28.18 o 
   0  17   2      659.63      751.58     21.45 o 
   1  17   2      116.43      139.25     19.02 o 
   2  17   2       25.15       26.37      7.26 o 
   3  17   2       15.69       31.96      7.36 o 
   4  17   2      122.84      111.55     10.74 o 
  -5  18   2       65.69       79.75     16.07 o 
  -4  18   2      101.73       92.45     11.62 o 
  -3  18   2       65.08       54.29      9.27 o 
  -2  18   2      917.67      902.64     21.22 o 
  -1  18   2      324.20      340.81     13.19 o 
   0  18   2      702.18      790.18     35.85 o 
   1  18   2       68.39       49.96      8.55 o 
   2  18   2       33.50       45.65     10.10 o 
   3  18   2        8.45        5.85      5.73 o 
   4  18   2       28.85       37.94      9.50 o 
  -5  19   2       11.08       17.75     14.09 o 
  -4  19   2       33.38       49.27     22.23 o 
  -3  19   2       93.67      115.33     12.61 o 
  -2  19   2       27.01       33.97      7.56 o 
  -1  19   2      316.29      318.47     19.11 o 
   0  19   2       37.69       24.55     15.46 o 
   1  19   2      491.56      449.65     23.47 o 
   2  19   2      525.63      488.85     17.73 o 
   3  19   2        1.15       -5.98     12.74 o 
  -5  20   2      185.08      185.72     30.93 o 
  -4  20   2        4.05        7.47      8.98 o 
  -3  20   2        8.30      -12.20     11.83 o 
  -2  20   2       36.56       39.12      9.52 o 
  -1  20   2       52.36       67.42      8.56 o 
   0  20   2       20.50       16.28     16.57 o 
   1  20   2      154.39      149.91     12.38 o 
   2  20   2       39.06       38.85      9.04 o 
   3  20   2       82.32       81.80     10.37 o 
  -5  21   2       58.46       47.41     14.70 o 
  -4  21   2        0.98      -16.56     22.70 o 
  -3  21   2       79.79       81.01     11.73 o 
  -2  21   2       22.48       27.26      9.06 o 
  -1  21   2      179.88      182.80     11.50 o 
   0  21   2        3.57        2.25     16.31 o 
   1  21   2      150.12      126.89     12.56 o 
   2  21   2       43.59       35.95     11.53 o 
   3  21   2        8.87       15.76     12.08 o 
  -4  22   2       10.32        2.86      9.12 o 
  -3  22   2       20.86       14.65     11.29 o 
  -2  22   2      121.32      125.99     14.54 o 
  -1  22   2        3.94        4.84     14.45 o 
   0  22   2        3.65       -2.46     16.56 o 
   1  22   2        3.47       -8.60     24.81 o 
   2  22   2        9.48        3.12     20.60 o 
   3  22   2        0.73       -6.89     19.43 o 
  -4  23   2       24.27       26.72     11.30 o 
  -3  23   2      298.83      309.67     22.09 o 
  -2  23   2        5.27       -2.44     14.47 o 
  -1  23   2      498.80      491.85     42.48 o 
   0  23   2       78.95       83.89     20.24 o 
   1  23   2       50.43       36.12     19.01 o 
   2  23   2      153.05      161.65     18.26 o 
  -4  24   2        0.64       -7.77     14.67 o 
  -3  24   2      228.01      229.16     18.63 o 
  -2  24   2      123.61      121.86     34.53 o 
  -1  24   2        0.29      -14.25     18.28 o 
   0  24   2       75.08       91.91     20.68 o 
   1  24   2       95.32      104.78     23.51 o 
   2  24   2       11.52        1.49     21.05 o 
  -3  25   2        0.44       -6.87      9.31 o 
  -2  25   2       29.90        7.16     18.41 o 
  -1  25   2       74.63      118.62     43.25 o 
   0  25   2        8.19       -4.55     17.64 o 
   1  25   2      172.76      190.41     26.66 o 
  -3  26   2        6.19        8.44     11.03 o 
  -2  26   2        8.84      -14.86     17.67 o 
  -1  26   2        2.92       54.34     72.16 o 
   0  26   2       48.32       22.49     20.30 o 
   1  26   2      113.09       70.50     23.74 o 
  -2  27   2       56.72       64.43     22.08 o 
  -1  27   2       34.21       15.26     23.15 o 
   0  27   2       26.33        1.15     21.29 o 
  -7   1   3        2.05       -6.83      7.35 o 
  -6   1   3      102.54       92.09      8.44 o 
  -5   1   3      304.30      340.26     12.99 o 
  -4   1   3      368.55      349.73      7.02 o 
  -3   1   3      835.80      771.58     10.52 o 
  -2   1   3    10849.31    10405.24    136.60 o 
  -1   1   3     1009.94      926.04     11.11 o 
   0   1   3     3722.77     4282.92     45.66 o 
   1   1   3     1880.53     1728.00     23.94 o 
   2   1   3       84.92       81.91      8.02 o 
   3   1   3      342.66      337.32     12.17 o 
   4   1   3      834.65      841.45     20.22 o 
   5   1   3       86.61      102.51     10.13 o 
  -7   2   3      209.06      193.65     15.48 o 
  -6   2   3      118.84      108.01      8.96 o 
  -5   2   3       68.52      217.56      9.12 o 
  -4   2   3     1851.24     1795.73     18.54 o 
  -3   2   3     1691.88     1744.82     17.34 o 
  -2   2   3        2.29        2.31      6.41 o 
  -1   2   3     2895.46     2700.49     24.73 o 
   0   2   3      323.41      340.03     10.43 o 
   1   2   3      312.47      354.80      7.73 o 
   2   2   3      911.92      818.31     16.70 o 
   3   2   3       65.05       52.12      6.64 o 
   4   2   3      111.31      119.64      9.69 o 
   5   2   3      135.69      138.88     12.09 o 
  -7   3   3       51.55       22.02      9.62 o 
  -6   3   3        6.24        7.02      5.28 o 
  -5   3   3      141.66      149.86      7.98 o 
  -4   3   3       26.01       38.38      3.57 o 
  -3   3   3      282.77      265.94     11.65 o 
  -2   3   3     1487.91     1539.35     28.67 o 
  -1   3   3        5.71        3.57      2.20 o 
   0   3   3      498.57      560.83      8.58 o 
   1   3   3      879.24      852.33     11.29 o 
   2   3   3      343.61      331.65     11.23 o 
   3   3   3      117.17      103.64      8.20 o 
   4   3   3      142.83      113.26      9.49 o 
   5   3   3       23.36       63.01      8.56 o 
  -7   4   3        7.61        8.40      9.41 o 
  -6   4   3       30.34       23.96      6.43 o 
  -5   4   3       44.45       82.78      7.44 o 
  -4   4   3       49.93       55.84      6.80 o 
  -3   4   3      549.90      512.50     13.21 o 
  -2   4   3       30.23       31.21      2.94 o 
  -1   4   3        6.05        4.41      3.26 o 
   0   4   3       17.14       24.40      2.37 o 
   1   4   3       89.62       87.43      5.35 o 
   2   4   3       11.66        8.99      4.60 o 
   3   4   3       59.30       60.18      6.85 o 
   4   4   3       67.46       74.86      8.35 o 
   5   4   3        0.39       36.45     10.67 o 
  -7   5   3        8.23        0.54      9.76 o 
  -6   5   3       17.04        8.75      7.04 o 
  -5   5   3      366.94      341.64     11.75 o 
  -4   5   3      541.41      535.41     11.27 o 
  -3   5   3      121.23      129.13      6.58 o 
  -2   5   3     1284.43     1199.82     14.64 o 
  -1   5   3        6.63        6.63      2.77 o 
   0   5   3      852.91      931.92     12.69 o 
   1   5   3     1231.72     1197.02     12.31 o 
   2   5   3       71.70       78.32      6.96 o 
   3   5   3      145.40      140.36      9.27 o 
   4   5   3      131.74      136.73     10.30 o 
  -7   6   3       84.79       82.28     12.68 o 
  -6   6   3      126.13      130.04     10.96 o 
  -5   6   3       18.70       28.75      7.76 o 
  -4   6   3      919.99      914.35     15.48 o 
  -3   6   3      282.86      253.33      7.26 o 
  -2   6   3      171.58      155.10      5.95 o 
  -1   6   3     1582.50     1552.15     27.18 o 
   0   6   3       19.65       33.06      2.90 o 
   1   6   3      123.92      110.92      6.32 o 
   2   6   3      911.11      847.11     14.48 o 
   3   6   3      390.72      383.26     13.01 o 
   4   6   3      168.44      170.97     11.10 o 
  -7   7   3        0.05      -13.54      9.20 o 
  -6   7   3        3.14       10.54      8.49 o 
  -5   7   3        0.11       44.55      6.40 o 
  -4   7   3       27.41       29.58      4.50 o 
  -3   7   3      229.87      219.38      7.45 o 
  -2   7   3      463.11      470.25      9.91 o 
  -1   7   3      193.79      220.89     31.27 o 
   0   7   3      764.04      878.28     11.67 o 
   1   7   3      118.40      115.79      8.24 o 
   2   7   3      482.34      445.00     10.66 o 
   3   7   3       17.89       12.20      5.54 o 
   4   7   3       11.52       10.08      7.16 o 
  -7   8   3       66.59       60.17     33.02 o 
  -6   8   3       41.85       26.47      9.95 o 
  -5   8   3       27.26       50.21      6.87 o 
  -4   8   3      732.31      746.44     15.76 o 
  -3   8   3       47.88       56.63      4.97 o 
  -2   8   3       25.22       25.20      3.48 o 
  -1   8   3       84.51       85.51     18.99 o 
   0   8   3      370.27      429.93      9.17 o 
   1   8   3      199.12      200.38     10.86 o 
   2   8   3     1478.75     1407.19     19.48 o 
   3   8   3      419.49      412.97     10.73 o 
   4   8   3      130.30      131.64      7.86 o 
  -7   9   3      446.84      427.18     39.69 o 
  -6   9   3       73.43       78.34     12.12 o 
  -5   9   3      755.47      833.42     18.06 o 
  -4   9   3      405.35      440.51     13.15 o 
  -3   9   3       36.91       31.32      5.58 o 
  -2   9   3       15.88       16.43      3.73 o 
  -1   9   3     1416.85     1560.78     45.25 o 
   0   9   3        2.17        4.18      4.18 o 
   1   9   3     1416.76     1382.83     37.32 o 
   2   9   3      357.26      357.95      9.57 o 
   3   9   3      165.55      159.02      7.76 o 
   4   9   3       34.79       46.14     11.44 o 
  -7  10   3      181.20      171.50     31.91 o 
  -6  10   3      102.85      114.72     17.39 o 
  -5  10   3      165.33      181.95      9.99 o 
  -4  10   3      673.90      654.46     15.46 o 
  -3  10   3      905.95      867.11     18.57 o 
  -2  10   3      765.76      751.54     14.59 o 
  -1  10   3     2693.52     2568.12     31.85 o 
   0  10   3      375.54      437.54     13.81 o 
   1  10   3     1896.39     1889.15     41.82 o 
   2  10   3     1269.22     1196.17     17.23 o 
   3  10   3      119.25      106.47      7.48 o 
   4  10   3      165.24      150.54      9.05 o 
  -7  11   3       80.11       53.34     17.16 o 
  -6  11   3        0.75       -9.75      8.96 o 
  -5  11   3       43.48       58.17      7.40 o 
  -4  11   3       55.20       50.37      6.78 o 
  -3  11   3      268.41      283.91     12.93 o 
  -2  11   3      713.11      687.31     16.49 o 
  -1  11   3      271.85      293.24     11.08 o 
   0  11   3      224.83      262.52     11.77 o 
   1  11   3      121.62       92.89     15.23 o 
   2  11   3       46.65       53.88      5.78 o 
   3  11   3        5.96       -3.39      5.62 o 
   4  11   3      278.54      271.80     11.22 o 
  -7  12   3        0.26      -20.87     13.14 o 
  -6  12   3       14.74      -10.56      8.85 o 
  -5  12   3       69.86       94.26      8.35 o 
  -4  12   3       11.94       12.22      5.21 o 
  -3  12   3      384.12      402.03     11.21 o 
  -2  12   3      171.42      172.83      7.76 o 
  -1  12   3       75.65       80.40      8.06 o 
   0  12   3        7.79       -6.41      8.86 o 
   1  12   3       68.13       63.62     10.61 o 
   2  12   3      337.38      296.12     16.06 o 
   3  12   3       54.29       54.00      7.77 o 
   4  12   3        5.91        4.62      5.44 o 
  -7  13   3       78.09       58.87     23.66 o 
  -6  13   3        0.88       -5.63      9.80 o 
  -5  13   3       46.21       69.54     11.37 o 
  -4  13   3      113.73      110.34      8.62 o 
  -3  13   3      140.49      148.41      9.97 o 
  -2  13   3      746.42      718.87     14.31 o 
  -1  13   3      542.42      549.08     21.71 o 
   0  13   3      218.75      261.94     19.36 o 
   1  13   3       23.58       30.35     12.38 o 
   2  13   3       32.01       27.40      5.63 o 
   3  13   3      201.43      196.86     13.13 o 
   4  13   3        0.02        1.38      9.26 o 
  -6  14   3      307.11      348.87     19.82 o 
  -5  14   3       11.12        3.74      9.24 o 
  -4  14   3      435.04      415.61     18.52 o 
  -3  14   3      524.20      514.69     16.00 o 
  -2  14   3        5.30       -1.91      8.58 o 
  -1  14   3      164.97      173.44     11.10 o 
   0  14   3      612.94      723.82     29.05 o 
   1  14   3      202.86      208.81     10.45 o 
   2  14   3      421.99      411.86     13.54 o 
   3  14   3       41.29       39.74      6.70 o 
   4  14   3       98.86       93.45     13.74 o 
  -6  15   3        2.29      -17.88     17.73 o 
  -5  15   3       12.41       74.31     11.89 o 
  -4  15   3        0.30       -0.32      7.81 o 
  -3  15   3       39.09       41.89      7.71 o 
  -2  15   3      428.15      436.79     14.17 o 
  -1  15   3       23.85       27.34     17.31 o 
   0  15   3      172.37      196.19     19.61 o 
   1  15   3      222.27      188.77      9.80 o 
   2  15   3       92.88      110.54      8.83 o 
   3  15   3       13.73       15.97      5.99 o 
   4  15   3       22.86       23.94      8.01 o 
  -6  16   3       46.87       33.91     16.82 o 
  -5  16   3       46.88       40.71     11.16 o 
  -4  16   3       10.55       16.17      8.18 o 
  -3  16   3      800.48      739.99     26.74 o 
  -2  16   3      202.40      182.12     10.73 o 
  -1  16   3      326.09      303.60     23.06 o 
   0  16   3      272.74      326.14     34.79 o 
   1  16   3      119.42      108.04      9.12 o 
   2  16   3        0.00        5.36      8.77 o 
   3  16   3       57.00       56.73      9.68 o 
  -6  17   3       52.25       43.28     16.32 o 
  -5  17   3      130.50      196.55     15.92 o 
  -4  17   3        4.51      -11.87     13.44 o 
  -3  17   3      319.61      307.52     18.81 o 
  -2  17   3        9.18        6.06      9.94 o 
  -1  17   3       25.63       27.22     13.54 o 
   0  17   3       20.63       13.15     21.01 o 
   1  17   3       98.05       74.67      8.65 o 
   2  17   3       28.26       27.99     10.84 o 
   3  17   3      114.47      107.88      9.49 o 
  -6  18   3       38.19       28.32     14.68 o 
  -5  18   3      279.78      226.72     23.52 o 
  -4  18   3       28.94       34.54     16.37 o 
  -3  18   3     1940.84     1882.63     62.60 o 
  -2  18   3      657.89      661.26     21.93 o 
  -1  18   3      586.52      548.08     42.12 o 
   0  18   3      330.57      333.84     25.05 o 
   1  18   3       19.84       24.01     14.79 o 
   2  18   3      149.90      133.87      9.76 o 
   3  18   3       93.77      107.79      9.41 o 
  -6  19   3      180.87      171.22     29.72 o 
  -5  19   3      486.60      485.98     30.16 o 
  -4  19   3      116.39      111.04     19.02 o 
  -3  19   3      622.98      621.24     25.57 o 
  -2  19   3       29.77       30.01     10.33 o 
  -1  19   3       88.83       91.47     23.76 o 
   0  19   3       49.98       58.83     17.68 o 
   1  19   3      209.56      235.38     24.58 o 
   2  19   3      142.56      143.20     11.85 o 
   3  19   3      246.37      270.90     17.24 o 
  -5  20   3        7.66       69.78     24.29 o 
  -4  20   3       12.51       27.46     16.21 o 
  -3  20   3        0.32      -11.88     12.12 o 
  -2  20   3       15.20        3.89      9.83 o 
  -1  20   3      278.97      240.22     23.26 o 
   0  20   3        5.26       -7.42     15.11 o 
   1  20   3        0.31      -13.18     13.72 o 
   2  20   3       15.40        2.41     14.72 o 
  -5  21   3      147.91      126.33     26.84 o 
  -4  21   3       20.87        8.00     22.90 o 
  -3  21   3       26.38       20.36     13.04 o 
  -2  21   3       40.11       52.67     13.17 o 
  -1  21   3       83.96       58.07     17.64 o 
   0  21   3      111.80      145.62     21.81 o 
   1  21   3      220.30      195.72     23.36 o 
   2  21   3       18.52       14.10     14.96 o 
  -5  22   3       78.95       37.98     26.32 o 
  -4  22   3       60.07       47.48     24.80 o 
  -3  22   3      279.97      272.43     42.47 o 
  -2  22   3        8.62        9.92     11.71 o 
  -1  22   3      503.34      569.76     48.66 o 
   0  22   3       74.18       72.03     23.05 o 
   1  22   3        2.61      -18.40     18.96 o 
   2  22   3       96.50       86.04     20.16 o 
  -4  23   3       74.20       75.79     28.09 o 
  -3  23   3        0.64      -23.11     24.61 o 
  -2  23   3       47.54       48.64     18.06 o 
  -1  23   3        0.01        7.49     11.59 o 
   0  23   3      104.33      104.21     21.94 o 
   1  23   3       76.08       67.76     27.32 o 
   2  23   3        3.41       -5.45     24.45 o 
  -4  24   3        3.54      -44.43     22.21 o 
  -3  24   3       19.92        3.63     23.98 o 
  -2  24   3        3.17        2.98     16.32 o 
  -1  24   3       32.47       -1.01     17.71 o 
   0  24   3       26.58       11.31     18.28 o 
   1  24   3       41.79       26.42     39.49 o 
  -3  25   3        0.31      -11.14     24.19 o 
  -2  25   3       46.85       57.75     19.66 o 
  -1  25   3       58.81       33.63     32.82 o 
   0  25   3        6.28      -11.72     28.23 o 
   1  25   3       67.56       38.16     33.86 o 
  -3  26   3       17.39       -7.20     25.42 o 
  -2  26   3       70.53       69.48     40.60 o 
  -1  26   3      216.92      199.79     39.69 o 
   0  26   3      172.30      219.94     31.53 o 
  -2  27   3       38.78       58.92     59.62 o 
  -1  27   3       75.90       57.64     27.00 o 
  -8   0   4       20.84        4.80     23.14 o 
  -7   0   4      168.22      183.85     20.05 o 
  -6   0   4       10.39        4.15     14.25 o 
  -5   0   4        4.92        6.37      7.41 o 
  -4   0   4    15738.16    15690.18    214.31 o 
  -3   0   4     4977.68     5215.49     94.10 o 
  -2   0   4      277.64      228.97      7.57 o 
  -1   0   4     3169.57     3078.83     39.35 o 
   0   0   4      993.53     1114.63     38.95 o 
   1   0   4      132.68      130.91     15.66 o 
   2   0   4      654.32      588.74     21.66 o 
   3   0   4        5.46       -2.39      7.06 o 
   4   0   4       18.68       32.17     10.30 o 
  -8   1   4       48.76       11.18     17.06 o 
  -7   1   4      179.22      183.58     14.14 o 
  -6   1   4      740.51      768.33     18.57 o 
  -5   1   4       19.77       27.02      6.35 o 
  -4   1   4     3098.71     3089.57     27.75 o 
  -3   1   4       59.70       50.58      5.12 o 
  -2   1   4      209.33      186.72      4.93 o 
  -1   1   4       52.96       59.42      5.72 o 
   0   1   4      750.02     1004.19     16.18 o 
   1   1   4       35.86       33.88      7.21 o 
   2   1   4      641.92      572.72     16.84 o 
   3   1   4        9.45       13.16      5.54 o 
   4   1   4        6.10       14.43      6.07 o 
  -8   2   4        3.60       -2.40     14.64 o 
  -7   2   4       15.74       11.00      8.36 o 
  -6   2   4        2.20       -0.74      5.84 o 
  -5   2   4       97.57      150.58      9.91 o 
  -4   2   4      304.72      323.00     12.23 o 
  -3   2   4     1556.02     1563.09     22.68 o 
  -2   2   4       21.62       18.01      2.25 o 
  -1   2   4      667.47      657.60     10.04 o 
   0   2   4      181.62      240.87      7.66 o 
   1   2   4       10.85        6.74      7.51 o 
   2   2   4       59.78       71.09      7.02 o 
   3   2   4      123.50      104.57     10.04 o 
   4   2   4        4.16        7.59      7.00 o 
  -8   3   4       82.00       76.08     18.59 o 
  -7   3   4       13.73        6.03      6.56 o 
  -6   3   4        4.09        2.76      5.44 o 
  -5   3   4       63.11      139.52      7.87 o 
  -4   3   4      189.15      160.56      7.24 o 
  -3   3   4      444.97      447.54      8.74 o 
  -2   3   4       51.51       49.41      3.51 o 
  -1   3   4      617.76      555.33      9.30 o 
   0   3   4        6.95        2.31      2.51 o 
   1   3   4       96.47      102.80      9.98 o 
   2   3   4      245.01      256.46     12.87 o 
   3   3   4      360.01      326.20     12.90 o 
   4   3   4        4.46       14.32      6.93 o 
  -8   4   4        1.03      -14.49      9.55 o 
  -7   4   4      524.26      557.53     28.24 o 
  -6   4   4        6.81        2.47      7.85 o 
  -5   4   4      175.62      165.48      8.53 o 
  -4   4   4     1787.53     1679.20     21.90 o 
  -3   4   4      352.32      349.19      9.08 o 
  -2   4   4      347.49      294.50      6.62 o 
  -1   4   4     1303.80     1201.00     14.95 o 
   0   4   4      592.73      702.39     13.30 o 
   1   4   4      463.38      461.68     14.64 o 
   2   4   4      104.12       99.86      7.87 o 
   3   4   4      171.80      154.65      9.01 o 
   4   4   4      105.07      104.24     15.28 o 
  -8   5   4       45.55       29.73     12.48 o 
  -7   5   4       54.91       37.41      8.49 o 
  -6   5   4      250.09      238.93     11.47 o 
  -5   5   4      306.36      299.74     10.53 o 
  -4   5   4       30.28       45.75      6.29 o 
  -3   5   4     1212.99     1136.00     13.77 o 
  -2   5   4      273.26      271.23      7.66 o 
  -1   5   4      899.84      867.21     12.47 o 
   0   5   4      121.68      144.33      5.97 o 
   1   5   4       32.10       39.97      5.80 o 
   2   5   4      527.58      507.02     14.11 o 
   3   5   4       57.35       61.34      7.26 o 
   4   5   4       51.60       59.84      8.18 o 
  -8   6   4       64.05       59.53     13.38 o 
  -7   6   4       62.95       56.78     13.43 o 
  -6   6   4        4.30        4.38      5.78 o 
  -5   6   4       33.97       62.91      8.60 o 
  -4   6   4      419.13      356.14     11.87 o 
  -3   6   4        1.22        0.21      2.50 o 
  -2   6   4      499.44      468.04     10.54 o 
  -1   6   4      994.42     1028.02     17.81 o 
   0   6   4       96.79      101.33      4.48 o 
   1   6   4      475.15      480.40     13.77 o 
   2   6   4      606.84      590.14     15.19 o 
   3   6   4        0.01        0.69      5.08 o 
   4   6   4        8.84       16.08      7.80 o 
  -8   7   4       96.73      104.94     22.21 o 
  -7   7   4       12.49       17.57     10.86 o 
  -6   7   4      226.93      231.28     18.03 o 
  -5   7   4      343.24      442.79     13.95 o 
  -4   7   4      182.50      185.44      9.24 o 
  -3   7   4     1116.74     1030.27     14.25 o 
  -2   7   4        3.66        5.18      6.07 o 
  -1   7   4      444.48      455.07     24.62 o 
   0   7   4      167.15      148.31      5.17 o 
   1   7   4      703.90      678.39     33.42 o 
   2   7   4       47.46       41.88      6.10 o 
   3   7   4       86.23       80.06      5.11 o 
   4   7   4        8.25       19.49      8.16 o 
  -7   8   4      477.72      541.19     38.76 o 
  -6   8   4       33.50       31.86      7.22 o 
  -5   8   4      132.16      156.82     11.01 o 
  -4   8   4       20.92        5.98      4.56 o 
  -3   8   4      294.20      296.59      8.41 o 
  -2   8   4     2194.34     2254.18     34.03 o 
  -1   8   4      980.98     1027.58     22.06 o 
   0   8   4      223.59      203.74      9.47 o 
   1   8   4      364.75      352.76     20.38 o 
   2   8   4      273.15      244.28      6.79 o 
   3   8   4       56.47       60.78      5.14 o 
   4   8   4        0.40        5.62     21.09 o 
  -7   9   4       33.56       14.86     15.05 o 
  -6   9   4      845.49      861.61     19.42 o 
  -5   9   4     1128.64     1190.99     22.00 o 
  -4   9   4       83.76       98.53      8.13 o 
  -3   9   4       38.39       38.15      4.29 o 
  -2   9   4      549.04      549.62     10.52 o 
  -1   9   4       39.62       29.64      8.94 o 
   0   9   4     1374.35     1500.54     26.40 o 
   1   9   4     1040.26      967.89     20.81 o 
   2   9   4        2.54        3.25      4.40 o 
   3   9   4        4.54        4.35      8.04 o 
   4   9   4       65.58       76.18     12.85 o 
  -7  10   4       21.11       24.37     15.01 o 
  -6  10   4        7.81       -3.31      5.63 o 
  -5  10   4      441.86      489.11     17.54 o 
  -4  10   4        6.61       13.96      5.30 o 
  -3  10   4      312.58      327.97      9.74 o 
  -2  10   4      480.28      526.22     18.29 o 
  -1  10   4       61.84       52.58     11.66 o 
   0  10   4        1.50      -16.22     11.03 o 
   1  10   4     1105.48     1070.27     24.48 o 
   2  10   4      206.66      211.68     13.31 o 
   3  10   4      100.83      116.17      9.16 o 
  -7  11   4       79.79       54.30     27.34 o 
  -6  11   4       24.63       11.42      6.34 o 
  -5  11   4        0.08       28.12      7.38 o 
  -4  11   4       33.17       41.21      6.63 o 
  -3  11   4      574.93      556.55     12.37 o 
  -2  11   4      177.28      188.24     12.87 o 
  -1  11   4      213.07      208.59     18.22 o 
   0  11   4        0.12        0.65     13.73 o 
   1  11   4      646.86      605.34     20.42 o 
   2  11   4       71.58       70.08      5.66 o 
   3  11   4      106.23      102.02      8.40 o 
  -7  12   4       12.02       11.14     14.85 o 
  -6  12   4        0.14       -8.48      7.09 o 
  -5  12   4      235.21      290.98     12.33 o 
  -4  12   4       63.81       65.17      7.59 o 
  -3  12   4       53.58       53.34      5.21 o 
  -2  12   4      598.12      525.58     19.04 o 
  -1  12   4       66.08       65.89     13.87 o 
   0  12   4       43.57       36.51     16.83 o 
   1  12   4      177.52      184.13     15.51 o 
   2  12   4       26.94       25.03      5.90 o 
   3  12   4      295.36      297.67     10.77 o 
  -7  13   4        1.35      -17.07     33.88 o 
  -6  13   4      202.34      201.84     16.57 o 
  -5  13   4      105.95      189.27     10.81 o 
  -4  13   4       25.75       14.92      5.92 o 
  -3  13   4        2.32        6.09      7.61 o 
  -2  13   4      128.96      136.58     12.00 o 
  -1  13   4      259.28      255.09     22.85 o 
   0  13   4      141.72      153.34     19.99 o 
   1  13   4       45.28       41.70      9.99 o 
   2  13   4      338.76      302.23     17.22 o 
   3  13   4       26.88       28.35      7.44 o 
  -7  14   4       77.39       44.07     17.43 o 
  -6  14   4        7.00       -6.62     10.12 o 
  -5  14   4       22.47       44.68      7.57 o 
  -4  14   4      291.12      270.65     11.75 o 
  -3  14   4       32.28       25.60     10.46 o 
  -2  14   4       69.09       50.88     10.68 o 
  -1  14   4       44.64       65.12     15.73 o 
   0  14   4      151.37      160.38     18.16 o 
   1  14   4        0.47        5.79      7.72 o 
   2  14   4       20.92       25.71      9.11 o 
   3  14   4        0.47        7.78      8.79 o 
  -7  15   4       45.82       14.93     16.74 o 
  -6  15   4      375.24      420.24     21.34 o 
  -5  15   4       71.91       77.63      8.56 o 
  -4  15   4      100.41       89.59     17.62 o 
  -3  15   4     1032.61     1013.77     27.06 o 
  -2  15   4       51.31       63.81     11.66 o 
  -1  15   4      234.78      209.69     21.68 o 
   0  15   4     1206.14     1261.42     37.26 o 
   1  15   4       61.78       59.30     16.40 o 
   2  15   4       69.82       78.86     14.57 o 
   3  15   4      228.88      280.36     19.26 o 
  -6  16   4       42.51       30.22     11.45 o 
  -5  16   4      778.93      845.44     35.06 o 
  -4  16   4      405.67      417.43     26.87 o 
  -3  16   4       16.05       19.53     10.41 o 
  -2  16   4      383.59      368.81     17.79 o 
  -1  16   4      174.18      168.98     18.96 o 
   0  16   4       14.37        4.84     11.23 o 
   1  16   4      128.30      169.10     29.57 o 
   2  16   4       68.42       56.78     11.70 o 
   3  16   4       34.99       35.85     11.01 o 
  -6  17   4       29.87       10.35     16.89 o 
  -5  17   4      145.48      225.52     22.51 o 
  -4  17   4       92.20       83.02     18.34 o 
  -3  17   4      751.00      690.59     24.11 o 
  -2  17   4      309.47      270.97     16.00 o 
  -1  17   4      192.64      185.20     19.32 o 
   0  17   4       16.22       26.08     12.37 o 
   1  17   4       30.81       29.11     21.37 o 
   2  17   4      257.56      246.52     23.36 o 
  -6  18   4       37.31        4.92     16.80 o 
  -5  18   4       23.26       94.48     19.05 o 
  -4  18   4      377.34      362.07     26.38 o 
  -3  18   4      117.38      126.99     14.03 o 
  -2  18   4      558.32      518.77     20.83 o 
  -1  18   4       13.12        0.41     13.20 o 
   0  18   4       25.94       37.07     15.05 o 
   1  18   4       22.32       15.49     14.18 o 
   2  18   4        1.06       -1.86     11.95 o 
  -6  19   4       18.66        9.34     18.31 o 
  -5  19   4       21.99       41.94     18.09 o 
  -4  19   4       13.19        9.72     16.20 o 
  -3  19   4      175.99      156.23     15.65 o 
  -2  19   4      134.88      126.32     13.00 o 
  -1  19   4      611.07      545.26     30.95 o 
   0  19   4      585.26      636.86     32.82 o 
   1  19   4        0.63      -13.83     22.60 o 
   2  19   4       48.61       45.01     21.34 o 
  -6  20   4        0.04      -24.20     21.55 o 
  -5  20   4       59.48       50.06     19.37 o 
  -4  20   4       26.39       10.26     16.78 o 
  -3  20   4      166.05      152.95     16.00 o 
  -2  20   4       60.80       73.86     13.35 o 
  -1  20   4      111.91      124.48     19.84 o 
   0  20   4       98.08      133.07     20.54 o 
   1  20   4      183.92      133.67     20.49 o 
   2  20   4        2.93       -8.29     34.03 o 
  -5  21   4        3.07        4.35     18.33 o 
  -4  21   4       91.54       86.90     19.01 o 
  -3  21   4      121.07      129.35     21.97 o 
  -2  21   4       11.90       16.10     11.29 o 
  -1  21   4      257.39      212.83     23.65 o 
   0  21   4        0.35      -26.82     31.60 o 
   1  21   4       23.80       -7.29     34.34 o 
  -5  22   4       72.09       51.25     26.04 o 
  -4  22   4        0.18      -10.85     17.01 o 
  -3  22   4        0.00        0.29     14.67 o 
  -2  22   4        8.06       28.24     19.38 o 
  -1  22   4       20.90        8.64     26.70 o 
   0  22   4       13.43       -3.69     23.62 o 
   1  22   4       16.05       17.76     23.26 o 
  -5  23   4       11.56      -15.22     23.54 o 
  -4  23   4        0.08        4.36     23.90 o 
  -3  23   4      152.87      179.32     24.55 o 
  -2  23   4        0.15       -4.38     22.05 o 
  -1  23   4      108.41       94.10     20.94 o 
   0  23   4       57.99       20.98     34.35 o 
   1  23   4        3.58       -7.69     28.05 o 
  -4  24   4       88.15       87.27     30.66 o 
  -3  24   4       41.02       52.11     58.11 o 
  -2  24   4      136.20      135.71     17.74 o 
  -1  24   4       33.51       30.44     19.29 o 
   0  24   4       62.64       57.85     48.83 o 
  -3  25   4      169.93      245.86     68.23 o 
  -2  25   4        6.27      -15.27     18.01 o 
  -1  25   4      171.05      179.87     20.23 o 
   0  25   4      173.41      173.53     26.08 o 
  -3  26   4        0.70       68.14     52.52 o 
  -2  26   4        3.52       -9.11     19.26 o 
  -1  26   4       14.06        1.28     19.64 o 
  -8   1   5       12.35        2.20      6.81 o 
  -7   1   5      146.34      147.05     12.85 o 
  -6   1   5      220.62      193.20     11.76 o 
  -5   1   5        5.73       11.34      5.32 o 
  -4   1   5     2613.64     2510.59     31.21 o 
  -3   1   5       58.48       60.43      4.22 o 
  -2   1   5      656.76      661.15     11.84 o 
  -1   1   5     1526.93     1444.37     33.67 o 
   0   1   5        3.36        7.41      3.49 o 
   1   1   5        2.84        5.92      4.06 o 
   2   1   5      678.47      630.53     16.54 o 
   3   1   5       49.69       50.66      8.16 o 
  -8   2   5       36.40       26.17      8.07 o 
  -7   2   5       39.63       41.17      7.77 o 
  -6   2   5     1587.15     1542.75     26.63 o 
  -5   2   5      282.31      314.76     11.81 o 
  -4   2   5      680.09      642.35     17.36 o 
  -3   2   5     2688.78     2496.44     30.81 o 
  -2   2   5       74.58       62.05      4.19 o 
  -1   2   5        2.38        1.60      2.87 o 
   0   2   5     1005.31     1045.11     19.39 o 
   1   2   5      160.10      141.28      8.56 o 
   2   2   5      426.17      384.94     18.81 o 
   3   2   5      162.36      173.89     11.48 o 
  -8   3   5        5.22       -3.85      6.59 o 
  -7   3   5       79.50       60.88      8.59 o 
  -6   3   5       14.07        7.25      7.15 o 
  -5   3   5      536.74      512.48     14.60 o 
  -4   3   5     1332.02     1374.85     22.26 o 
  -3   3   5      118.34       97.11      4.63 o 
  -2   3   5     1065.81      986.16     13.86 o 
  -1   3   5     1334.87     1289.51     20.28 o 
   0   3   5      649.40      707.41     16.36 o 
   1   3   5      319.20      286.65     12.99 o 
   2   3   5      183.88      158.00     10.01 o 
   3   3   5       57.73       75.84      8.45 o 
  -8   4   5       17.10       10.54     10.60 o 
  -7   4   5        1.53       -6.94      8.52 o 
  -6   4   5      163.00      158.94     10.41 o 
  -5   4   5        0.18       28.68      5.59 o 
  -4   4   5        5.85        5.07      4.01 o 
  -3   4   5      102.11      121.56      5.58 o 
  -2   4   5        2.84       -0.24      2.18 o 
  -1   4   5        8.20        8.60      4.64 o 
   0   4   5      217.16      237.50     11.81 o 
   1   4   5       34.32       39.77      5.57 o 
   2   4   5       46.12       46.27      6.44 o 
   3   4   5       23.94       29.58      6.88 o 
  -8   5   5       28.81       10.66     19.49 o 
  -7   5   5      145.09      151.44     11.25 o 
  -6   5   5       85.71       70.85      7.86 o 
  -5   5   5      113.21      143.42      9.93 o 
  -4   5   5       52.72       46.59      5.71 o 
  -3   5   5      193.78      187.50      7.68 o 
  -2   5   5      400.08      378.32      8.61 o 
  -1   5   5      892.32      924.09     22.39 o 
   0   5   5      131.77      147.26     12.38 o 
   1   5   5       95.60       89.56      7.28 o 
   2   5   5       55.90       54.65      6.83 o 
   3   5   5       75.69       77.97      8.75 o 
  -8   6   5       34.19       18.38     12.17 o 
  -7   6   5        3.18       -1.72      5.81 o 
  -6   6   5      540.85      550.52     15.84 o 
  -5   6   5      125.17      144.41     13.88 o 
  -4   6   5      262.34      247.69     10.98 o 
  -3   6   5      947.75      874.50     13.33 o 
  -2   6   5      141.84      139.85      5.96 o 
  -1   6   5      570.83      519.84     27.48 o 
   0   6   5      770.31      827.90     18.09 o 
   1   6   5      362.83      333.72     11.95 o 
   2   6   5      207.86      195.10     10.93 o 
   3   6   5      202.87      212.56     14.54 o 
  -8   7   5      153.50      175.23     21.24 o 
  -7   7   5       43.59       47.20      7.81 o 
  -6   7   5      138.00      140.71      9.92 o 
  -5   7   5      748.80      760.53     17.69 o 
  -4   7   5      798.26      790.32     15.95 o 
  -3   7   5      129.20      126.35      6.65 o 
  -2   7   5     1585.66     1522.51     25.55 o 
  -1   7   5      322.21      280.59     13.68 o 
   0   7   5     1218.56     1361.28     23.89 o 
   1   7   5      468.42      479.95     13.38 o 
   2   7   5       20.87       17.73      6.52 o 
   3   7   5        9.40       21.71      7.88 o 
  -8   8   5       30.09       25.17     12.74 o 
  -7   8   5       40.16       32.01      7.22 o 
  -6   8   5      128.80      125.09      9.62 o 
  -5   8   5       86.16      112.21      9.21 o 
  -4   8   5       99.76       87.32      8.49 o 
  -3   8   5      307.44      312.55     11.91 o 
  -2   8   5      226.78      216.67      7.41 o 
  -1   8   5       57.24       52.72     10.49 o 
   0   8   5      463.89      501.30     43.11 o 
   1   8   5      833.70      801.05     20.69 o 
   2   8   5        0.05        2.07      5.69 o 
   3   8   5        1.93       11.33     12.08 o 
  -8   9   5        6.47       -2.32     12.21 o 
  -7   9   5      297.99      307.89     24.53 o 
  -6   9   5       74.76       79.51     12.14 o 
  -5   9   5      254.35      446.66     15.19 o 
  -4   9   5       19.64       23.39      7.51 o 
  -3   9   5      102.94      103.91      7.35 o 
  -2   9   5       43.81       30.68      4.99 o 
  -1   9   5      802.45      747.15     29.70 o 
   0   9   5      138.90      130.25     16.95 o 
   1   9   5      335.46      328.37     14.10 o 
   2   9   5       40.21       41.05      7.89 o 
   3   9   5       19.65       23.88      7.98 o 
  -8  10   5      109.03      100.63     24.79 o 
  -7  10   5       26.02       10.63      9.23 o 
  -6  10   5      235.35      228.51     13.49 o 
  -5  10   5      402.19      460.98     15.02 o 
  -4  10   5       81.67       78.49      8.05 o 
  -3  10   5     1001.56      945.20     18.90 o 
  -2  10   5      376.77      350.11     13.18 o 
  -1  10   5      992.62      898.78     36.53 o 
   0  10   5      808.28      876.03     40.53 o 
   1  10   5      133.28      127.75     10.96 o 
   2  10   5       73.51       79.69      9.91 o 
   3  10   5        3.39        6.71      6.95 o 
  -7  11   5       36.81       26.82     16.21 o 
  -6  11   5        6.35        0.55      5.95 o 
  -5  11   5      222.36      229.35     11.69 o 
  -4  11   5      554.03      525.41     15.49 o 
  -3  11   5      319.67      311.50     11.28 o 
  -2  11   5      322.20      317.95     17.45 o 
  -1  11   5        6.40        4.39      9.30 o 
   0  11   5        0.99        0.75     11.04 o 
   1  11   5        0.32        3.72      6.21 o 
   2  11   5      287.56      273.12     14.53 o 
   3  11   5        3.59       11.64      9.40 o 
  -7  12   5        3.28      -10.71     20.10 o 
  -6  12   5      130.25      131.80     10.61 o 
  -5  12   5      158.08      199.66     11.29 o 
  -4  12   5        0.01       -2.13      5.36 o 
  -3  12   5      111.48      105.56      8.11 o 
  -2  12   5       12.55       10.99      9.75 o 
  -1  12   5      189.58      165.51     26.82 o 
   0  12   5     1042.83     1106.71     41.65 o 
   1  12   5        0.03        3.51      6.04 o 
   2  12   5      106.56       99.28     10.64 o 
   3  12   5        0.07        0.12      8.87 o 
  -7  13   5       30.82       29.22     16.15 o 
  -6  13   5        0.14       -1.16      5.90 o 
  -5  13   5      426.71      424.36     15.39 o 
  -4  13   5      444.69      419.27     18.05 o 
  -3  13   5      367.37      362.12     17.27 o 
  -2  13   5      348.81      332.80     30.43 o 
  -1  13   5       35.55       20.40     11.91 o 
   0  13   5        6.86        9.08     13.22 o 
   1  13   5      644.70      632.36     25.54 o 
   2  13   5        5.63        6.73      7.44 o 
  -7  14   5        0.09      -20.43     15.67 o 
  -6  14   5      220.58      218.52     13.35 o 
  -5  14   5      127.50      133.85     18.59 o 
  -4  14   5      202.81      202.68     15.68 o 
  -3  14   5      240.12      261.14     15.77 o 
  -2  14   5      196.78      198.40     17.55 o 
  -1  14   5      296.08      264.34     19.18 o 
   0  14   5      281.74      316.87     25.11 o 
   1  14   5        0.01       58.13     58.10 o 
   2  14   5      181.87      195.42     18.47 o 
  -7  15   5        0.90      -25.16     21.06 o 
  -6  15   5       35.32       33.79      9.34 o 
  -5  15   5       15.39       17.73      7.56 o 
  -4  15   5      134.62      159.15     20.29 o 
  -3  15   5       58.98       44.74     10.26 o 
  -2  15   5       95.87       95.35     14.74 o 
  -1  15   5      115.06       84.56     15.00 o 
   0  15   5      201.05      244.35     64.11 o 
   1  15   5        3.57        1.02     12.21 o 
   2  15   5        1.28        1.04      7.70 o 
  -7  16   5        0.17      -32.96     25.92 o 
  -6  16   5      115.53      133.53     13.12 o 
  -5  16   5      190.39      271.93     24.92 o 
  -4  16   5      351.78      357.24     25.92 o 
  -3  16   5      612.40      617.09     22.53 o 
  -2  16   5      119.22      127.05     16.14 o 
  -1  16   5        8.14       13.31     11.28 o 
   0  16   5        9.01       -3.54     10.58 o 
   1  16   5        7.98       85.31     63.75 o 
   2  16   5      141.44      166.62     23.82 o 
  -6  17   5       17.47       -4.74     23.41 o 
  -5  17   5      563.38      599.70     33.20 o 
  -4  17   5       27.87       25.50     15.55 o 
  -3  17   5       23.57       18.27     12.58 o 
  -2  17   5       32.32       22.54     12.86 o 
  -1  17   5      262.39      230.08     20.62 o 
   0  17   5       17.40       10.56     12.53 o 
   1  17   5      320.20      335.15     57.05 o 
   2  17   5        2.55        6.74     13.20 o 
  -6  18   5       35.74        9.68     18.19 o 
  -5  18   5      522.64      505.33     31.56 o 
  -4  18   5      120.85      110.53     19.47 o 
  -3  18   5      541.01      551.80     22.49 o 
  -2  18   5      161.65      112.84     31.89 o 
  -1  18   5      208.54      187.85     20.58 o 
   0  18   5      289.46      279.90     47.54 o 
   1  18   5        5.34       10.90     13.15 o 
  -6  19   5       10.57      -14.33     18.16 o 
  -5  19   5      368.37      397.74     29.58 o 
  -4  19   5       78.65       80.75     19.32 o 
  -3  19   5       93.11       99.15     13.54 o 
  -2  19   5       12.96       15.72     13.56 o 
  -1  19   5      133.14      117.99     24.82 o 
   0  19   5       80.66       95.74     27.90 o 
   1  19   5       69.11       71.87     17.11 o 
  -6  20   5        0.24      -19.28     29.69 o 
  -5  20   5        0.89       14.18     18.51 o 
  -4  20   5       67.21       65.87     18.39 o 
  -3  20   5       53.98       73.75     29.97 o 
  -2  20   5       29.52       45.81     12.65 o 
  -1  20   5       54.87       42.93     22.85 o 
   0  20   5        2.77       -7.49     37.62 o 
   1  20   5       17.09       15.36     24.39 o 
  -5  21   5        1.55      -33.72     16.86 o 
  -4  21   5       10.34      -12.08     21.71 o 
  -3  21   5       53.50       69.54     24.63 o 
  -2  21   5        4.57       -0.75     15.21 o 
  -1  21   5       59.81       54.36     20.01 o 
   0  21   5        9.98       -4.00     55.00 o 
   1  21   5        6.38        1.40     20.91 o 
  -5  22   5      170.93      171.91     24.61 o 
  -4  22   5       20.02        7.47     17.73 o 
  -3  22   5      401.40      336.67     30.51 o 
  -2  22   5        3.24        1.62     13.82 o 
  -1  22   5       67.78       20.27     26.70 o 
   0  22   5      106.82       98.85     22.23 o 
  -5  23   5        6.22      -27.62     24.75 o 
  -4  23   5       11.79       13.29     17.70 o 
  -3  23   5       33.97       11.40     22.42 o 
  -2  23   5      190.43      166.73     19.15 o 
  -1  23   5       92.43       94.32     38.89 o 
   0  23   5       18.34        5.38     53.05 o 
  -4  24   5        0.73       24.16     27.30 o 
  -3  24   5       78.69       56.37     21.76 o 
  -2  24   5       72.92       80.79     16.19 o 
  -1  24   5       29.14       11.36     17.32 o 
  -3  25   5        2.26      -57.77     36.14 o 
  -2  25   5        6.18       18.51     26.06 o 
  -8   0   6      114.90       93.00     14.87 o 
  -7   0   6       16.37        5.88      8.85 o 
  -6   0   6     1400.99     1433.04     44.00 o 
  -5   0   6      240.28      297.22     33.76 o 
  -4   0   6       59.21       50.61     16.56 o 
  -3   0   6      142.90      145.93      7.83 o 
  -2   0   6     1309.60     1206.41     22.57 o 
  -1   0   6       27.11       31.90      5.25 o 
   0   0   6        0.86       -8.92      5.21 o 
   1   0   6      135.12      156.10     17.31 o 
   2   0   6       22.49       20.67      7.99 o 
   3   0   6       63.31       37.26     10.55 o 
  -8   1   6      353.55      344.16     20.93 o 
  -7   1   6        0.05       -3.36      6.11 o 
  -6   1   6     1833.58     1750.19     28.84 o 
  -5   1   6      326.93      345.14     15.89 o 
  -4   1   6       53.15       46.51      5.37 o 
  -3   1   6       54.84       44.57      4.34 o 
  -2   1   6      459.24      466.85      9.73 o 
  -1   1   6       90.20      101.61      8.50 o 
   0   1   6      930.80      993.28     18.49 o 
   1   1   6        0.00       -0.71      3.94 o 
   2   1   6        3.58        9.95      5.20 o 
   3   1   6       22.41       21.47      6.52 o 
  -8   2   6        0.48       -7.74      7.73 o 
  -7   2   6       23.11       16.29      7.03 o 
  -6   2   6      150.77      143.16     10.56 o 
  -5   2   6     1041.68      992.26     24.53 o 
  -4   2   6       54.47       48.19      7.45 o 
  -3   2   6      670.49      659.00     14.02 o 
  -2   2   6      455.09      440.28      9.60 o 
  -1   2   6        4.12        3.89      3.21 o 
   0   2   6       39.62       42.07      5.61 o 
   1   2   6      189.19      176.21     10.04 o 
   2   2   6       64.83       58.24      7.47 o 
  -8   3   6        5.06        6.20     10.92 o 
  -7   3   6       21.47       11.89      6.32 o 
  -6   3   6      241.28      199.48     11.92 o 
  -5   3   6       67.73       94.36      9.37 o 
  -4   3   6      120.56      120.70      8.22 o 
  -3   3   6      375.39      338.03      8.66 o 
  -2   3   6       25.03       24.68      3.38 o 
  -1   3   6       51.33       40.66      4.84 o 
   0   3   6      877.92     1033.71     18.88 o 
   1   3   6      223.98      192.59     10.49 o 
   2   3   6        0.52       10.98      5.31 o 
  -8   4   6        0.84       -5.10     11.26 o 
  -7   4   6       19.93       22.33      7.33 o 
  -6   4   6      277.74      270.90     12.95 o 
  -5   4   6      306.19      292.45     12.31 o 
  -4   4   6      176.15      184.90      9.65 o 
  -3   4   6       14.87        9.32      3.81 o 
  -2   4   6      800.17      810.85     12.40 o 
  -1   4   6      103.46       92.75      9.81 o 
   0   4   6       56.10       63.13      7.11 o 
   1   4   6      214.14      215.87     10.88 o 
   2   4   6       66.27       61.42      7.60 o 
  -8   5   6       20.56       22.27      7.56 o 
  -7   5   6        3.52       -4.36      5.37 o 
  -6   5   6       17.31        7.63      5.38 o 
  -5   5   6       10.42       66.05      7.88 o 
  -4   5   6        8.23        6.26      6.52 o 
  -3   5   6      386.77      358.51     10.20 o 
  -2   5   6       42.24       40.45      3.92 o 
  -1   5   6       32.81       22.14      8.15 o 
   0   5   6      356.07      397.29     13.48 o 
   1   5   6        8.99       15.57      4.80 o 
   2   5   6      358.20      371.58     17.04 o 
  -8   6   6        1.11       -8.91      6.42 o 
  -7   6   6        0.64       -9.90      8.49 o 
  -6   6   6       15.63       14.16      6.20 o 
  -5   6   6        0.00        4.31      4.86 o 
  -4   6   6       55.23       52.63      9.05 o 
  -3   6   6      377.61      383.54     10.88 o 
  -2   6   6       29.83       27.20      3.74 o 
  -1   6   6      228.91      216.03     13.45 o 
   0   6   6      470.43      481.70     18.49 o 
   1   6   6        7.48       11.55      5.71 o 
   2   6   6       29.42       24.09     14.59 o 
  -8   7   6       55.47       63.97      9.44 o 
  -7   7   6      103.33      101.18     10.10 o 
  -6   7   6       44.15       53.74      7.78 o 
  -5   7   6      260.78      261.88     11.79 o 
  -4   7   6       19.12        9.94      7.67 o 
  -3   7   6      263.21      274.61     15.19 o 
  -2   7   6       10.78       17.82      3.56 o 
  -1   7   6      195.13      182.82     16.47 o 
   0   7   6      170.42      184.30     26.60 o 
   1   7   6        3.34        8.47      7.46 o 
   2   7   6       17.27       18.89      7.25 o 
  -8   8   6        1.47       -8.92      6.39 o 
  -7   8   6      212.43      242.50     18.29 o 
  -6   8   6       64.77       66.76      8.03 o 
  -5   8   6      148.03      145.89      8.98 o 
  -4   8   6     1168.00     1216.10     25.81 o 
  -3   8   6      622.04      648.45     14.05 o 
  -2   8   6      249.24      219.12     16.74 o 
  -1   8   6      889.18      827.80     29.56 o 
   0   8   6      123.87      127.85     19.86 o 
   1   8   6       85.21       88.14     10.05 o 
   2   8   6        5.18        5.24      6.11 o 
  -8   9   6      166.07      167.39     25.30 o 
  -7   9   6      166.15      148.29     11.53 o 
  -6   9   6        2.86        4.52      5.57 o 
  -5   9   6       90.14      198.63     11.42 o 
  -4   9   6      110.60      101.14      8.26 o 
  -3   9   6      232.34      207.63     10.53 o 
  -2   9   6      344.59      346.70     13.92 o 
  -1   9   6      211.97      233.43     14.90 o 
   0   9   6        9.26        8.14      7.29 o 
   1   9   6       67.93       82.66      9.49 o 
   2   9   6      338.81      331.75     17.08 o 
  -8  10   6        2.44      -15.67     10.25 o 
  -7  10   6      125.92      118.97     10.46 o 
  -6  10   6        3.91       11.08      7.73 o 
  -5  10   6      119.94      138.26      9.04 o 
  -4  10   6      246.01      260.90     15.21 o 
  -3  10   6       62.82       56.06      7.50 o 
  -2  10   6       57.98       53.04      7.55 o 
  -1  10   6      487.76      499.84     28.12 o 
   0  10   6      342.61      384.80     32.37 o 
   1  10   6       34.42       50.93      8.56 o 
   2  10   6       63.59       59.40     10.60 o 
  -8  11   6        0.13      -17.83     10.53 o 
  -7  11   6      153.90      167.57     11.86 o 
  -6  11   6       95.27       99.36      9.23 o 
  -5  11   6      119.83      121.00      9.73 o 
  -4  11   6      519.03      502.61     19.64 o 
  -3  11   6      437.84      444.28     15.77 o 
  -2  11   6        3.61       11.14      6.03 o 
  -1  11   6     1525.65     1404.27     45.58 o 
   0  11   6      218.76      262.75     18.42 o 
   1  11   6       10.91        4.55     10.16 o 
   2  11   6      176.63      192.75     14.35 o 
  -7  12   6      264.18      287.32     27.33 o 
  -6  12   6       80.78       87.78      9.59 o 
  -5  12   6       88.10       99.63     11.64 o 
  -4  12   6      481.51      433.85     17.66 o 
  -3  12   6       73.20       72.37      8.35 o 
  -2  12   6      144.19      130.07     13.33 o 
  -1  12   6      213.96      190.66     24.54 o 
   0  12   6        8.40       15.84     23.84 o 
   1  12   6      297.41      313.35     21.00 o 
   2  12   6      444.69      436.68     19.01 o 
  -7  13   6       35.08       24.04     14.04 o 
  -6  13   6       20.64       18.47      8.50 o 
  -5  13   6       15.79       19.08      7.83 o 
  -4  13   6        6.26       15.06      7.07 o 
  -3  13   6      150.09      135.91     13.23 o 
  -2  13   6       33.32       32.24      7.18 o 
  -1  13   6       80.00       60.68     14.41 o 
   0  13   6      338.55      368.80     63.33 o 
   1  13   6       98.73       87.66     38.85 o 
   2  13   6       63.89       38.74      9.50 o 
  -7  14   6       94.89      130.30     38.30 o 
  -6  14   6       11.45       -0.96      9.20 o 
  -5  14   6        4.02        8.48      8.31 o 
  -4  14   6      153.90      150.77     12.40 o 
  -3  14   6       35.36       41.12     10.06 o 
  -2  14   6      130.83      118.93     14.49 o 
  -1  14   6       45.27       52.14     21.47 o 
   0  14   6       44.19       62.70     34.75 o 
   1  14   6        0.21        1.43     27.87 o 
  -7  15   6        5.22      -12.56     15.98 o 
  -6  15   6       44.84       44.91     10.40 o 
  -5  15   6      482.13      512.64     19.77 o 
  -4  15   6        3.08       24.13     15.15 o 
  -3  15   6      151.23      124.03     13.43 o 
  -2  15   6     1000.17      930.59     31.68 o 
  -1  15   6       73.75       53.02     13.17 o 
   0  15   6       33.51       39.46     15.40 o 
   1  15   6      104.52      117.61     63.35 o 
  -7  16   6      327.78      370.46     42.43 o 
  -6  16   6       55.20       50.31     13.37 o 
  -5  16   6       87.22       93.00     19.76 o 
  -4  16   6      140.62      151.62     19.76 o 
  -3  16   6        0.29        3.33      9.37 o 
  -2  16   6        3.02        3.19     10.02 o 
  -1  16   6        0.33       13.74     10.78 o 
   0  16   6       15.01       43.89     40.37 o 
   1  16   6       66.72       77.46     20.46 o 
  -7  17   6       64.33       54.78     31.63 o 
  -6  17   6       85.71       88.94     30.01 o 
  -5  17   6      516.59      511.38     31.59 o 
  -4  17   6      362.47      330.05     48.53 o 
  -3  17   6      132.65      123.83     14.39 o 
  -2  17   6        3.23      -14.58     18.78 o 
  -1  17   6        2.63       15.78     10.76 o 
   0  17   6      252.83      277.51     23.78 o 
   1  17   6       25.92      151.38     83.65 o 
  -6  18   6       78.34       61.43     28.00 o 
  -5  18   6        3.20       43.71     19.24 o 
  -4  18   6      223.89      217.73     34.67 o 
  -3  18   6        3.54        3.74     17.27 o 
  -2  18   6       36.15       32.94     13.79 o 
  -1  18   6       12.28       17.15     12.57 o 
   0  18   6       21.08       34.83     14.68 o 
   1  18   6        0.65        9.65     30.34 o 
  -6  19   6        0.03      -23.30     18.21 o 
  -5  19   6      145.27      233.09     66.57 o 
  -4  19   6       53.07       81.36     30.33 o 
  -3  19   6      398.76      327.77     37.06 o 
  -2  19   6      593.79      560.61     31.49 o 
  -1  19   6       10.86       17.54     13.86 o 
   0  19   6        5.26        3.97     14.02 o 
  -6  20   6      167.63      133.34     39.49 o 
  -5  20   6      457.83      453.32     51.28 o 
  -4  20   6       27.79       37.88     30.74 o 
  -3  20   6        8.45      -14.59     14.33 o 
  -2  20   6      287.49      294.86     26.95 o 
  -1  20   6      133.07      114.55     35.82 o 
   0  20   6      100.36      127.58     24.47 o 
  -5  21   6      111.05      175.95     25.91 o 
  -4  21   6       11.11       26.91     40.44 o 
  -3  21   6      304.48      225.47     46.58 o 
  -2  21   6        0.18      -11.63     10.07 o 
  -1  21   6       67.28       57.50     29.29 o 
   0  21   6      141.67      144.12     37.17 o 
  -5  22   6        1.27       34.66     20.11 o 
  -4  22   6        5.78       18.83     20.64 o 
  -3  22   6        2.07       -4.76     18.15 o 
  -2  22   6        0.23        8.66     16.78 o 
  -1  22   6       19.47       25.65     28.04 o 
  -4  23   6        0.83       -5.82     20.92 o 
  -3  23   6      144.70      125.97     25.45 o 
  -2  23   6      129.49      110.20     17.81 o 
  -1  23   6        0.81       -0.02     15.29 o 
  -3  24   6       10.25       20.07     50.69 o 
  -2  24   6       82.59       73.74     26.62 o 
  -8   1   7        8.39        2.55      7.11 o 
  -7   1   7        0.18        1.59      5.75 o 
  -6   1   7      899.66      901.94     22.91 o 
  -5   1   7       68.50      109.74     11.92 o 
  -4   1   7      606.99      583.11     14.91 o 
  -3   1   7      896.81      874.43     12.81 o 
  -2   1   7       83.56       89.72      5.57 o 
  -1   1   7        7.24        5.97      5.65 o 
   0   1   7      398.86      404.27     18.30 o 
   1   1   7      160.52      173.02     10.73 o 
   2   1   7      101.14      112.74     10.02 o 
  -8   2   7      502.79      505.14     17.91 o 
  -7   2   7      130.12      127.24     10.66 o 
  -6   2   7      398.01      425.91     14.72 o 
  -5   2   7      370.22      352.60     16.30 o 
  -4   2   7        9.78        9.03      4.47 o 
  -3   2   7        0.27        2.28      2.91 o 
  -2   2   7       83.83       71.66      5.21 o 
  -1   2   7      271.24      233.98     13.45 o 
   0   2   7      319.71      328.31     16.59 o 
   1   2   7        1.34       -2.24      4.11 o 
   2   2   7        0.48       11.03      7.76 o 
  -8   3   7       14.44        9.65      7.79 o 
  -7   3   7      216.91      237.37     20.72 o 
  -6   3   7      704.01      689.52     20.02 o 
  -5   3   7       15.80       28.80      9.36 o 
  -4   3   7      448.09      412.75     11.88 o 
  -3   3   7     1035.94      997.96     14.69 o 
  -2   3   7      219.87      192.37      7.89 o 
  -1   3   7      144.89      120.33     11.62 o 
   0   3   7      129.43      135.22     12.74 o 
   1   3   7       15.59       44.38      6.51 o 
   2   3   7      100.05      105.28     11.35 o 
  -8   4   7        1.10       -0.34      6.40 o 
  -7   4   7       15.70        5.77      6.31 o 
  -6   4   7      162.75      136.36     10.40 o 
  -5   4   7      115.73      270.86     15.60 o 
  -4   4   7       15.55       14.26      4.83 o 
  -3   4   7       34.44       26.07      3.81 o 
  -2   4   7       21.07       23.40      3.95 o 
  -1   4   7       30.77       30.66      7.00 o 
   0   4   7      253.19      259.09     23.48 o 
   1   4   7       38.41       34.78      7.63 o 
   2   4   7       21.84       28.67      9.38 o 
  -8   5   7        0.49      -11.99      6.00 o 
  -7   5   7        3.64        4.19     10.41 o 
  -6   5   7       21.47       20.87      6.37 o 
  -5   5   7      357.52      337.67     12.27 o 
  -4   5   7      605.33      548.15     13.51 o 
  -3   5   7      752.72      720.20     11.98 o 
  -2   5   7      282.97      285.73      9.82 o 
  -1   5   7      329.79      319.46     15.45 o 
   0   5   7      111.43      126.57     17.26 o 
   1   5   7      236.88      246.93     14.39 o 
   2   5   7       13.13       14.41      6.94 o 
  -8   6   7      415.82      452.20     27.84 o 
  -7   6   7       99.05      110.74     10.32 o 
  -6   6   7      301.72      316.08     15.99 o 
  -5   6   7      736.98      725.47     23.31 o 
  -4   6   7      141.99      142.58      9.30 o 
  -3   6   7      872.41      838.29     16.10 o 
  -2   6   7      534.21      491.05     11.80 o 
  -1   6   7      343.59      326.96     28.16 o 
   0   6   7      161.34      167.89     13.88 o 
   1   6   7      268.29      280.29     16.63 o 
   2   6   7        0.37        5.28     11.75 o 
  -8   7   7       48.71       39.84     14.42 o 
  -7   7   7      130.81      138.17     18.97 o 
  -6   7   7      139.61      133.76      9.95 o 
  -5   7   7        8.06       19.97      5.96 o 
  -4   7   7      222.20      235.74     10.30 o 
  -3   7   7       35.77       34.52      4.73 o 
  -2   7   7      799.16      769.00     23.76 o 
  -1   7   7      225.79      211.81     14.20 o 
   0   7   7       22.07       13.66      8.25 o 
   1   7   7       23.08       32.57     11.44 o 
  -8   8   7       21.20       16.21      7.58 o 
  -7   8   7       20.93       25.19      7.06 o 
  -6   8   7       20.75       31.43      6.63 o 
  -5   8   7      153.57      369.99     14.98 o 
  -4   8   7       44.14       48.15      6.53 o 
  -3   8   7       71.79       75.35      8.09 o 
  -2   8   7       97.90       90.92      7.40 o 
  -1   8   7      554.72      500.68     20.53 o 
   0   8   7        3.65        7.53      6.72 o 
   1   8   7        0.45       14.83     14.80 o 
  -8   9   7       33.96       32.71      8.80 o 
  -7   9   7       60.48       51.72      8.60 o 
  -6   9   7        2.48        5.71      6.09 o 
  -5   9   7        0.20       12.39      9.22 o 
  -4   9   7        5.63       -0.08      6.21 o 
  -3   9   7      134.96      128.39      7.86 o 
  -2   9   7       70.08       76.93     23.74 o 
  -1   9   7      107.23       95.06     11.86 o 
   0   9   7        0.04        1.61     14.09 o 
   1   9   7       10.93       20.88     10.99 o 
  -8  10   7      188.50      196.46     18.91 o 
  -7  10   7       54.22       74.43      9.38 o 
  -6  10   7      176.32      174.16     11.11 o 
  -5  10   7      538.24      538.55     16.86 o 
  -4  10   7      135.08      122.53      9.87 o 
  -3  10   7      881.31      891.58     20.68 o 
  -2  10   7      779.43      736.32     31.86 o 
  -1  10   7       39.50       40.86     10.35 o 
   0  10   7      281.64      343.57     19.89 o 
   1  10   7        0.58        3.56     13.29 o 
  -8  11   7        0.31       -2.57      7.14 o 
  -7  11   7       48.64       71.58      9.41 o 
  -6  11   7      181.29      176.98     17.45 o 
  -5  11   7      221.62      221.19     12.40 o 
  -4  11   7      162.54      164.66     12.09 o 
  -3  11   7      106.26      126.65      9.54 o 
  -2  11   7      130.27      124.24     16.44 o 
  -1  11   7       49.79      110.84     45.45 o 
   0  11   7       47.48       72.72     12.31 o 
   1  11   7       26.86       33.22     18.89 o 
  -8  12   7       64.55       61.89     15.75 o 
  -7  12   7       13.73        8.64      7.27 o 
  -6  12   7       24.09       32.42      8.09 o 
  -5  12   7        0.44       44.22      8.63 o 
  -4  12   7       60.58       54.85      7.98 o 
  -3  12   7        2.36        3.44      5.56 o 
  -2  12   7      672.00      633.06     54.35 o 
  -1  12   7      146.50      125.98     23.40 o 
   0  12   7       20.48       83.60     56.58 o 
   1  12   7        8.54        9.57     23.05 o 
  -7  13   7      108.09      107.49     11.75 o 
  -6  13   7       26.19       24.15      7.41 o 
  -5  13   7      217.69      201.39     16.09 o 
  -4  13   7       13.35       18.73     10.32 o 
  -3  13   7       31.62       40.20      7.28 o 
  -2  13   7       11.37        9.01     10.02 o 
  -1  13   7      284.76      328.24     54.67 o 
   0  13   7       24.69      101.77     57.35 o 
   1  13   7       33.78       42.00     13.94 o 
  -7  14   7       10.95       15.08      7.70 o 
  -6  14   7      316.05      328.63     24.71 o 
  -5  14   7      309.45      359.33     23.40 o 
  -4  14   7       44.83       34.95     10.91 o 
  -3  14   7      290.67      275.98     13.34 o 
  -2  14   7      132.13      124.98     15.72 o 
  -1  14   7       43.54       38.00     14.40 o 
   0  14   7      213.31      294.66     27.34 o 
   1  14   7       37.92       66.47     32.67 o 
  -7  15   7      130.31      154.67     16.21 o 
  -6  15   7      111.07      122.99     12.87 o 
  -5  15   7      115.92      135.80     19.93 o 
  -4  15   7      191.53      207.54     17.05 o 
  -3  15   7      194.61      195.80     13.71 o 
  -2  15   7      221.10      257.74     19.80 o 
  -1  15   7       81.00       92.40     20.92 o 
   0  15   7        2.82       -4.03     12.45 o 
  -7  16   7       12.38       19.30     10.40 o 
  -6  16   7       54.32       48.85     20.53 o 
  -5  16   7      218.22      241.43     40.78 o 
  -4  16   7       26.35       29.00     11.08 o 
  -3  16   7       33.71       43.81     10.90 o 
  -2  16   7       42.00       22.63     12.32 o 
  -1  16   7        0.28        7.37     14.56 o 
   0  16   7        6.59        0.26     25.82 o 
  -7  17   7      503.35      610.29     79.96 o 
  -6  17   7       84.12      104.13     40.39 o 
  -5  17   7       38.75       51.98     32.99 o 
  -4  17   7      165.23      158.27     16.02 o 
  -3  17   7      201.15      166.77     24.52 o 
  -2  17   7       88.10       83.44     22.44 o 
  -1  17   7      488.55      481.37     56.18 o 
   0  17   7       39.84       41.32     16.45 o 
  -6  18   7       75.29       76.96     23.84 o 
  -5  18   7       80.23      153.24     47.79 o 
  -4  18   7       38.53       29.35     20.28 o 
  -3  18   7       76.98       47.58     25.43 o 
  -2  18   7       67.85       51.12     14.82 o 
  -1  18   7       11.32        8.37     12.79 o 
   0  18   7       11.73        2.98     16.81 o 
  -6  19   7       98.01      116.14     48.40 o 
  -5  19   7      153.06       96.04     28.01 o 
  -4  19   7       49.76       54.88     20.89 o 
  -3  19   7       73.15       91.12     32.85 o 
  -2  19   7      118.19       81.57     17.42 o 
  -1  19   7       41.09       49.88     21.77 o 
  -6  20   7       23.42       35.80     26.53 o 
  -5  20   7        1.72       24.18     23.06 o 
  -4  20   7       13.41       27.84     38.91 o 
  -3  20   7       49.83       49.21     21.36 o 
  -2  20   7       20.40       18.21     13.82 o 
  -1  20   7       26.31       42.99     14.76 o 
  -5  21   7        3.83      -22.01     44.56 o 
  -4  21   7       26.20       20.99     22.00 o 
  -3  21   7       15.77        1.42     22.24 o 
  -2  21   7       20.60       30.05     15.85 o 
  -4  22   7       41.67       38.46     43.26 o 
  -3  22   7      110.46       97.81     52.83 o 
  -2  22   7       15.70        2.27     13.78 o 
  -8   0   8      272.48      234.52     20.76 o 
  -7   0   8       44.66       45.06     17.59 o 
  -6   0   8      116.01      112.88     13.83 o 
  -5   0   8      199.96      171.59     56.05 o 
  -4   0   8      306.32      289.26     18.69 o 
  -3   0   8      108.99      106.56     12.63 o 
  -2   0   8       10.84        8.89     10.76 o 
  -1   0   8       59.12       75.28     14.25 o 
   0   0   8      128.42      156.13     30.68 o 
   1   0   8       10.14       20.32     11.67 o 
  -8   1   8      878.64      810.87     48.01 o 
  -7   1   8      179.04      154.80     11.75 o 
  -6   1   8        2.41        6.02      5.72 o 
  -5   1   8      141.94      145.45     10.10 o 
  -4   1   8      438.46      411.44      9.81 o 
  -3   1   8      251.93      235.94      7.47 o 
  -2   1   8      695.23      657.33     13.18 o 
  -1   1   8       17.05       19.73      6.80 o 
   0   1   8       13.97       11.58      7.43 o 
   1   1   8       44.88       46.92      9.77 o 
  -8   2   8        2.52       12.42      7.47 o 
  -7   2   8      181.85      153.80     11.84 o 
  -6   2   8      222.29      201.13     12.13 o 
  -5   2   8       14.67       69.37      7.90 o 
  -4   2   8      154.45      146.91      6.79 o 
  -3   2   8       18.20       15.29      3.66 o 
  -2   2   8      240.10      217.81      9.79 o 
  -1   2   8       10.69        7.79      6.02 o 
   0   2   8      183.72      193.46     15.53 o 
   1   2   8        1.70       28.06     16.84 o 
  -8   3   8      181.19      185.12     19.90 o 
  -7   3   8      196.41      164.33     12.08 o 
  -6   3   8       49.14       47.25      9.47 o 
  -5   3   8      173.80      232.34     11.29 o 
  -4   3   8       92.99       91.49      6.25 o 
  -3   3   8      275.68      265.71      9.74 o 
  -2   3   8      932.50      874.52     15.28 o 
  -1   3   8      425.66      399.22     17.98 o 
   0   3   8       92.62       96.95     12.10 o 
   1   3   8       17.29       35.58      9.41 o 
  -8   4   8       11.30        3.25     11.56 o 
  -7   4   8      202.08      186.23     16.03 o 
  -6   4   8      100.94       90.46      9.11 o 
  -5   4   8       74.39       88.37      8.29 o 
  -4   4   8      637.32      604.60     15.54 o 
  -3   4   8       27.69       24.94      4.97 o 
  -2   4   8      359.42      362.70     17.32 o 
  -1   4   8      225.77      227.83     16.31 o 
   0   4   8       47.95       49.45     11.92 o 
   1   4   8      150.60      164.36     19.61 o 
  -8   5   8       16.88       14.54     13.38 o 
  -7   5   8        8.48       -3.66      5.29 o 
  -6   5   8       11.90       12.83      6.08 o 
  -5   5   8      104.49      130.46     13.02 o 
  -4   5   8       19.09       14.13      5.36 o 
  -3   5   8       12.17       15.61      3.67 o 
  -2   5   8      225.53      205.92     27.93 o 
  -1   5   8        0.33        1.92      6.36 o 
   0   5   8      440.58      454.80     20.75 o 
   1   5   8      134.78      162.68     15.57 o 
  -8   6   8       40.96       46.40      9.13 o 
  -7   6   8       21.35       17.29      7.28 o 
  -6   6   8       11.86        2.09      5.69 o 
  -5   6   8      518.13      535.18     19.67 o 
  -4   6   8       77.79       84.41      7.82 o 
  -3   6   8      193.01      189.23      8.06 o 
  -2   6   8      959.63      923.98     26.82 o 
  -1   6   8        5.57        5.65      8.58 o 
   0   6   8        0.15        8.53      8.09 o 
   1   6   8        7.04       35.43     31.00 o 
  -8   7   8       11.45        9.30      7.57 o 
  -7   7   8       20.05       10.24     13.72 o 
  -6   7   8      101.14       94.65      9.80 o 
  -5   7   8      241.41      244.38     11.37 o 
  -4   7   8      146.12      141.88      9.87 o 
  -3   7   8       32.65       34.71      5.53 o 
  -2   7   8       97.09       84.69     15.83 o 
  -1   7   8       70.35       78.09     14.18 o 
   0   7   8        0.03        0.77      6.71 o 
   1   7   8        1.72        5.99     14.52 o 
  -8   8   8        5.96       -2.08      6.89 o 
  -7   8   8      188.64      184.18     12.88 o 
  -6   8   8      228.57      225.80     12.35 o 
  -5   8   8        9.31       53.32      7.62 o 
  -4   8   8      300.35      280.75     12.22 o 
  -3   8   8      491.70      467.89     13.16 o 
  -2   8   8      291.98      289.29     19.91 o 
  -1   8   8      213.62      205.98     19.74 o 
   0   8   8        3.37       13.97      7.93 o 
  -8   9   8        0.26       -3.47     10.40 o 
  -7   9   8       13.59       17.59      7.13 o 
  -6   9   8       89.06       94.05     13.24 o 
  -5   9   8      222.02      367.68     14.59 o 
  -4   9   8      277.29      254.97     12.15 o 
  -3   9   8      249.26      246.29     14.54 o 
  -2   9   8        0.34       -2.57      6.63 o 
  -1   9   8        0.95        4.27     12.56 o 
   0   9   8      138.95      181.25     22.52 o 
  -8  10   8        0.30        0.52      6.82 o 
  -7  10   8       15.51       11.98      7.36 o 
  -6  10   8      152.25      141.96     12.61 o 
  -5  10   8        7.00       15.23      6.50 o 
  -4  10   8       93.60       84.19      8.64 o 
  -3  10   8       63.96       50.33      7.93 o 
  -2  10   8      185.70      178.70     59.87 o 
  -1  10   8       29.18       44.19     29.42 o 
   0  10   8       20.42       31.70     10.61 o 
  -8  11   8       75.71       71.75     11.14 o 
  -7  11   8      199.76      189.34     14.47 o 
  -6  11   8       95.56       92.79     11.10 o 
  -5  11   8      308.71      354.45     18.86 o 
  -4  11   8       69.76       62.33      8.07 o 
  -3  11   8      676.34      692.22     33.46 o 
  -2  11   8      185.22      195.73     20.88 o 
  -1  11   8       67.41       58.18     29.72 o 
   0  11   8       87.49      108.94     20.17 o 
  -7  12   8       70.83       73.64     11.03 o 
  -6  12   8      115.06      120.21     12.07 o 
  -5  12   8      232.82      249.23     17.67 o 
  -4  12   8      279.40      282.30     26.00 o 
  -3  12   8       49.33       56.26     12.84 o 
  -2  12   8       75.33       91.68     16.65 o 
  -1  12   8      218.33      218.78     77.42 o 
   0  12   8      261.69      331.88     47.16 o 
  -7  13   8      108.47       99.09     14.03 o 
  -6  13   8       69.02       83.23     10.73 o 
  -5  13   8       81.20       94.53     12.79 o 
  -4  13   8       14.97       23.54      8.97 o 
  -3  13   8      226.97      210.64     16.63 o 
  -2  13   8      331.58      302.31     41.26 o 
  -1  13   8      234.36      262.15     73.97 o 
   0  13   8      269.47      317.99     26.12 o 
  -7  14   8        9.28        4.04      8.04 o 
  -6  14   8       56.08       45.62     13.46 o 
  -5  14   8       10.16        8.85      7.01 o 
  -4  14   8       25.80       29.48     17.63 o 
  -3  14   8       10.45       16.92      9.12 o 
  -2  14   8       19.18        4.04     11.15 o 
  -1  14   8       18.66      136.87     60.98 o 
   0  14   8       15.09       51.34     41.83 o 
  -7  15   8      252.35      229.73     17.04 o 
  -6  15   8       13.70        2.94      7.04 o 
  -5  15   8       36.96       55.76      9.45 o 
  -4  15   8      726.28      696.20     33.22 o 
  -3  15   8        3.21        6.93     16.51 o 
  -2  15   8        0.05       -5.50      9.12 o 
  -1  15   8       50.74       75.48     41.47 o 
  -7  16   8      108.25      118.51     30.33 o 
  -6  16   8       63.81       59.31     13.41 o 
  -5  16   8       38.38       51.91     13.10 o 
  -4  16   8       28.59       60.31     12.13 o 
  -3  16   8       10.91       20.97     18.58 o 
  -2  16   8       83.13       63.00     14.97 o 
  -1  16   8       82.84      106.05     40.88 o 
  -6  17   8       61.05       23.22     28.73 o 
  -5  17   8       59.81       65.28     14.74 o 
  -4  17   8       84.79       77.24     13.06 o 
  -3  17   8       65.02       65.96     20.84 o 
  -2  17   8      174.04      162.75     20.92 o 
  -1  17   8        3.09       12.83     15.35 o 
  -6  18   8       20.99       -1.07     14.20 o 
  -5  18   8        5.28        0.33     26.72 o 
  -4  18   8        0.52       16.42     21.02 o 
  -3  18   8        0.57       10.69     17.22 o 
  -2  18   8        9.32        2.82     12.30 o 
  -6  19   8      102.05       19.62     33.55 o 
  -5  19   8      206.19      180.26     30.06 o 
  -4  19   8      170.94      164.53     28.69 o 
  -3  19   8        9.01       15.13     19.53 o 
  -2  19   8        1.77       -7.14     11.63 o 
  -5  20   8        0.91      -11.69     12.27 o 
  -4  20   8      138.59      161.06     29.54 o 
  -3  20   8      120.52       77.85     25.54 o 
  -4  21   8        2.44        6.04     22.87 o 
  -8   1   9       93.89       85.37     13.27 o 
  -7   1   9       42.06       43.65      8.27 o 
  -6   1   9       52.93       42.61      7.79 o 
  -5   1   9      115.39      142.38     10.15 o 
  -4   1   9       46.68       49.57      5.32 o 
  -3   1   9      231.06      226.97      8.19 o 
  -2   1   9       23.64       24.33      6.81 o 
  -1   1   9      152.70      180.19     20.63 o 
   0   1   9       18.04       42.88     12.78 o 
  -8   2   9      515.27      545.36     32.73 o 
  -7   2   9      194.43      215.51     13.45 o 
  -6   2   9       64.62       56.65      8.38 o 
  -5   2   9      145.16      131.26     10.95 o 
  -4   2   9       43.05       38.20      4.59 o 
  -3   2   9      289.90      264.74      8.42 o 
  -2   2   9      644.93      623.11     27.54 o 
  -1   2   9        9.40       33.64     18.40 o 
   0   2   9       53.18       85.86     12.25 o 
  -8   3   9      287.88      285.97     14.91 o 
  -7   3   9        1.52       -0.88      5.06 o 
  -6   3   9      118.53      131.04     10.75 o 
  -5   3   9      476.94      511.91     15.28 o 
  -4   3   9       33.12       26.70      5.07 o 
  -3   3   9        4.71       11.48      4.19 o 
  -2   3   9       16.35       24.22      8.54 o 
  -1   3   9        0.45       10.51      8.18 o 
   0   3   9       12.66       28.43     15.56 o 
  -8   4   9       42.90       32.67      8.19 o 
  -7   4   9       26.24       26.76      7.20 o 
  -6   4   9       50.61       37.46      7.48 o 
  -5   4   9       65.75      106.80      9.17 o 
  -4   4   9      175.42      171.53     12.86 o 
  -3   4   9       23.23       22.29      4.42 o 
  -2   4   9       31.20       37.66      8.19 o 
  -1   4   9        6.87        3.07      6.50 o 
   0   4   9       16.59       28.06      9.53 o 
  -8   5   9        0.34       -6.87      5.89 o 
  -7   5   9      167.75      193.00     13.81 o 
  -6   5   9      106.48       96.71      9.59 o 
  -5   5   9      170.45      177.95     11.03 o 
  -4   5   9      118.91      128.97     16.09 o 
  -3   5   9       60.18       62.15      5.89 o 
  -2   5   9       39.21       40.46      8.35 o 
  -1   5   9      166.23      187.48     15.48 o 
   0   5   9        1.17       20.98     19.95 o 
  -8   6   9       24.61       23.31      8.22 o 
  -7   6   9      106.53      127.55     11.20 o 
  -6   6   9       76.73       70.67      8.79 o 
  -5   6   9      298.47      291.97     19.39 o 
  -4   6   9       53.55       62.25      7.79 o 
  -3   6   9      195.90      184.24     21.70 o 
  -2   6   9        0.11        5.87      6.18 o 
  -1   6   9       23.53       27.55     10.71 o 
   0   6   9        1.83       26.14     12.37 o 
  -8   7   9       61.29       50.63     11.21 o 
  -7   7   9       37.46       31.96      7.74 o 
  -6   7   9      184.50      210.27     14.29 o 
  -5   7   9       16.98       96.63      9.05 o 
  -4   7   9      757.51      700.07     19.16 o 
  -3   7   9      543.92      556.87     20.97 o 
  -2   7   9        9.50       10.29      9.33 o 
  -1   7   9        0.26       12.55     14.99 o 
  -8   8   9        7.71        1.31      9.81 o 
  -7   8   9      122.61      122.75     12.45 o 
  -6   8   9        0.90        0.89      5.62 o 
  -5   8   9       69.61       73.61     10.94 o 
  -4   8   9       14.02       18.42      5.94 o 
  -3   8   9      166.86      133.39     18.38 o 
  -2   8   9       15.30       18.83     17.36 o 
  -1   8   9       25.79       37.04     25.76 o 
  -8   9   9        1.62       -4.70     14.10 o 
  -7   9   9       44.55       58.75     10.03 o 
  -6   9   9       47.13       52.14     10.18 o 
  -5   9   9       15.55      159.07     13.24 o 
  -4   9   9        0.07       -3.09      4.64 o 
  -3   9   9      111.43      127.04     18.62 o 
  -2   9   9        2.25       10.34     11.88 o 
  -1   9   9       17.75       26.95     28.06 o 
  -8  10   9       41.64       27.86     12.31 o 
  -7  10   9       27.59       38.76      8.77 o 
  -6  10   9        4.61        2.38      6.07 o 
  -5  10   9      190.76      314.60     14.05 o 
  -4  10   9       99.79      111.15     17.20 o 
  -3  10   9        0.06        3.25      9.22 o 
  -2  10   9      132.15      150.09     42.52 o 
  -1  10   9       58.87       83.44     16.87 o 
  -7  11   9      176.97      148.70     13.70 o 
  -6  11   9      173.73      197.94     26.24 o 
  -5  11   9      146.73      156.60     11.93 o 
  -4  11   9      395.25      358.01     14.27 o 
  -3  11   9        8.72        5.91      9.01 o 
  -2  11   9        0.33        4.32     15.39 o 
  -1  11   9       15.56       41.19     31.00 o 
  -7  12   9        4.82       14.37     11.94 o 
  -6  12   9       52.74       71.75     10.02 o 
  -5  12   9        3.78       45.47     10.30 o 
  -4  12   9      429.43      435.91     23.09 o 
  -3  12   9      396.11      399.34     27.91 o 
  -2  12   9        9.47       12.26     11.67 o 
  -1  12   9        0.00       13.00     19.02 o 
  -7  13   9        3.71       -8.69     17.07 o 
  -6  13   9       43.86       51.61     13.34 o 
  -5  13   9       36.42       32.18      8.08 o 
  -4  13   9        3.38        1.22     16.21 o 
  -3  13   9      402.93      415.76     49.77 o 
  -2  13   9        4.10        5.63     11.61 o 
  -1  13   9      138.23      191.98    108.28 o 
  -7  14   9      200.12      219.36     21.69 o 
  -6  14   9       16.82        2.43      7.80 o 
  -5  14   9      128.49      157.64     12.33 o 
  -4  14   9       12.74       12.37     17.19 o 
  -3  14   9      146.14      142.92     36.51 o 
  -2  14   9      144.63      178.36     25.10 o 
  -7  15   9       28.45       38.12      9.84 o 
  -6  15   9        1.80       -5.34      7.29 o 
  -5  15   9       47.24       54.54     12.44 o 
  -4  15   9       22.76       34.74     19.59 o 
  -3  15   9        6.49        4.29     17.24 o 
  -2  15   9        9.94       19.74     13.62 o 
  -6  16   9        0.79        2.42     13.33 o 
  -5  16   9        0.55       20.03     14.28 o 
  -4  16   9       17.37       38.97     20.83 o 
  -3  16   9        6.10       27.61     18.68 o 
  -2  16   9        2.47       64.36     35.07 o 
  -6  17   9      115.34      132.22     38.31 o 
  -5  17   9      125.80      120.57     16.48 o 
  -4  17   9       69.44       77.82     22.49 o 
  -3  17   9      271.28      288.21     49.37 o 
  -5  18   9       87.10       69.68     15.31 o 
  -4  18   9       57.01       63.94     25.09 o 
  -3  18   9       30.83       29.81     20.24 o 
  -8   0  10        5.94       -6.85      8.56 o 
  -7   0  10        0.02       13.44      9.29 o 
  -6   0  10       72.27       99.06     13.47 o 
  -5   0  10        2.87       14.98      7.90 o 
  -4   0  10      138.18      160.52     19.20 o 
  -3   0  10       43.66       52.13     10.47 o 
  -2   0  10       44.21       63.63     14.37 o 
  -1   0  10       92.89      113.62     19.95 o 
  -8   1  10        2.62       -4.54      8.38 o 
  -7   1  10       75.16       77.13      9.93 o 
  -6   1  10      144.88      145.85     11.23 o 
  -5   1  10       84.48      101.85      9.22 o 
  -4   1  10      301.97      286.27      9.20 o 
  -3   1  10        4.38       10.43      4.32 o 
  -2   1  10        1.90       12.91     11.05 o 
  -1   1  10       13.86       42.84     21.83 o 
  -8   2  10       66.73       55.52      9.09 o 
  -7   2  10        5.57        0.03      6.01 o 
  -6   2  10       60.97       62.35      8.60 o 
  -5   2  10        5.38       10.60      5.41 o 
  -4   2  10       33.25       29.68      5.28 o 
  -3   2  10        1.72       -1.14      4.32 o 
  -2   2  10       53.88       67.30     13.85 o 
  -1   2  10        0.33       21.48     11.54 o 
  -8   3  10       15.64        6.16      9.76 o 
  -7   3  10       21.04        9.75      6.84 o 
  -6   3  10       30.42       30.03      7.54 o 
  -5   3  10       18.43       25.70      6.91 o 
  -4   3  10      483.27      472.01     13.53 o 
  -3   3  10      100.30      108.94      9.05 o 
  -2   3  10       12.00       12.87      8.19 o 
  -1   3  10        0.03       10.06     11.13 o 
  -8   4  10       55.46       60.07      9.31 o 
  -7   4  10      139.47      130.38     16.86 o 
  -6   4  10      536.45      526.15     17.27 o 
  -5   4  10       14.86       21.71      6.66 o 
  -4   4  10      662.38      648.08     30.60 o 
  -3   4  10      266.42      289.15     16.02 o 
  -2   4  10       28.44       39.20     22.28 o 
  -1   4  10      151.84      181.54     16.38 o 
  -8   5  10      139.35      147.78     15.27 o 
  -7   5  10       41.11       29.87      7.80 o 
  -6   5  10      137.15      136.75     12.08 o 
  -5   5  10       94.88      112.70     10.60 o 
  -4   5  10      102.95      105.79      9.55 o 
  -3   5  10       12.74       33.45     16.83 o 
  -2   5  10      677.97      667.77     28.76 o 
  -8   6  10        4.19       -5.26      6.92 o 
  -7   6  10       71.44       45.30      9.04 o 
  -6   6  10       60.40       66.31      9.63 o 
  -5   6  10       10.20       65.74      8.81 o 
  -4   6  10      328.52      301.64     17.90 o 
  -3   6  10        1.38       -5.39      6.12 o 
  -2   6  10        0.33        9.17      9.83 o 
  -8   7  10      104.32       89.09     13.67 o 
  -7   7  10      241.00      236.60     15.79 o 
  -6   7  10      103.44      102.73     11.16 o 
  -5   7  10      206.51      249.23     14.31 o 
  -4   7  10        6.17       16.48      8.70 o 
  -3   7  10      105.62       92.18     16.09 o 
  -2   7  10        7.77       10.85     16.50 o 
  -8   8  10       55.66       59.50     10.77 o 
  -7   8  10        4.54        9.75     12.69 o 
  -6   8  10       71.73       84.71     10.34 o 
  -5   8  10      333.37      336.69     14.26 o 
  -4   8  10       27.16       30.24     25.55 o 
  -3   8  10       55.17       61.55     14.83 o 
  -2   8  10        1.01       -7.13      7.39 o 
  -7   9  10       73.56       93.37     21.96 o 
  -6   9  10       13.28       17.05      6.96 o 
  -5   9  10       38.16       86.52      9.26 o 
  -4   9  10       28.40        8.88      8.98 o 
  -3   9  10       44.56       59.76     14.79 o 
  -2   9  10      146.38      177.27     31.74 o 
  -7  10  10        3.16        3.49      7.27 o 
  -6  10  10       53.49       44.46      8.76 o 
  -5  10  10        2.65        9.93      6.15 o 
  -4  10  10       87.45       81.58     26.80 o 
  -3  10  10       28.93       50.18     14.72 o 
  -2  10  10        8.43        4.62     10.42 o 
  -7  11  10       82.32      115.49     12.68 o 
  -6  11  10        0.26       -3.63      6.44 o 
  -5  11  10      530.58      555.04     18.22 o 
  -4  11  10       65.92       85.82     20.18 o 
  -2  11  10      195.44      196.10     23.60 o 
  -7  12  10      119.09      118.88     13.25 o 
  -6  12  10      102.19       89.22     12.40 o 
  -5  12  10        1.94        6.82      6.49 o 
  -4  12  10       18.50       31.04     20.32 o 
  -7  13  10       51.21       64.11     11.23 o 
  -6  13  10       13.79       12.30      7.90 o 
  -5  13  10      153.84      163.78     16.09 o 
  -4  13  10      297.96      247.97     27.99 o 
  -6  14  10       51.10       45.40     13.69 o 
  -5  14  10        7.49       40.11     26.93 o 
  -4  14  10      143.44      178.80     26.16 o 
  -3  14  10        0.35       64.71     33.80 o 
  -6  15  10      207.23      225.24     33.61 o 
  -5  15  10        5.45       16.98     22.28 o 
  -4  15  10       18.01       12.37     18.43 o 
  -5  16  10       18.52       24.36     24.11 o 
  -8   1  11       72.30       73.45     15.01 o 
  -7   1  11       73.85       77.68     10.09 o 
  -6   1  11       80.58       79.37      9.43 o 
  -5   1  11       35.90       47.42      7.57 o 
  -4   1  11       11.72       21.42     12.89 o 
  -3   1  11      159.18      187.57     17.91 o 
  -8   2  11       58.96       61.36     17.25 o 
  -7   2  11       45.68       40.37     13.18 o 
  -6   2  11       11.66       24.37     10.54 o 
  -5   2  11      146.33      165.26     12.22 o 
  -4   2  11      276.91      247.88     15.57 o 
  -3   2  11      119.37      161.76     13.94 o 
  -8   3  11        0.10       -1.56      7.11 o 
  -7   3  11       81.69       71.03      9.44 o 
  -6   3  11        0.06        5.44      6.18 o 
  -5   3  11       84.80       77.52      9.06 o 
  -4   3  11       63.54       48.03      8.33 o 
  -3   3  11        3.64       22.97     14.33 o 
  -8   4  11       42.74       35.95      9.44 o 
  -7   4  11       16.23        8.52      7.33 o 
  -6   4  11       53.42       42.30      8.71 o 
  -5   4  11        2.30       20.03      6.48 o 
  -4   4  11       77.89       84.79     11.38 o 
  -3   4  11       87.97       86.25     12.11 o 
  -7   5  11       35.01       43.47      9.24 o 
  -6   5  11      105.55      103.26     11.04 o 
  -5   5  11       74.12       71.18      9.15 o 
  -4   5  11       48.22       57.42     13.18 o 
  -3   5  11      139.28      144.73     14.68 o 
  -7   6  11      144.95      131.85     18.52 o 
  -6   6  11        4.88        5.43     15.48 o 
  -5   6  11       21.44       22.86      6.99 o 
  -4   6  11       17.04       24.37     11.61 o 
  -3   6  11       19.25        9.87     11.62 o 
  -7   7  11        7.73       18.54      7.73 o 
  -6   7  11      265.23      236.81     15.52 o 
  -5   7  11      137.75      134.08     21.56 o 
  -4   7  11       50.47       68.90     25.14 o 
  -3   7  11        1.79       -8.54     14.19 o 
  -7   8  11        7.15        9.75      7.71 o 
  -6   8  11        2.36       11.11      7.41 o 
  -5   8  11       66.77       67.41     11.75 o 
  -4   8  11        1.76       19.85     20.17 o 
  -3   8  11        0.25        3.49     12.15 o 
  -7   9  11        6.02       11.33     13.16 o 
  -6   9  11        0.03       -0.91      6.49 o 
  -5   9  11        4.92       15.64      9.52 o 
  -4   9  11       39.04       10.68     22.30 o 
  -6  10  11       68.47       60.71      9.66 o 
  -5  10  11        0.95        7.07     26.49 o 
  -4  10  11      193.48      205.32     35.14 o 
  -6  11  11      353.32      382.06     34.08 o 
  -5  11  11        0.87       49.47     21.94 o 
  -4  11  11       28.19       42.26     19.88 o 
  -5  12  11      353.81      322.24     49.65 o 
  -7   0  12       12.45       12.79     10.71 o 
  -6   0  12       58.39       95.06     16.63 o 
  -5   0  12        2.26        2.95      8.79 o 
  -7   1  12       64.05       70.35     10.19 o 
  -6   1  12       89.37       82.11     10.52 o 
  -5   1  12       33.49       58.57      8.72 o 
  -6   2  12        7.09        4.72      6.64 o 
  -5   2  12       13.23       29.41      7.73 o 
  -6   3  12      152.67      134.42     12.39 o 
  -5   3  12      173.44      214.07     26.38 o 
  -6   4  12      346.32      392.14     22.56 o 
  -5   4  12      116.44      111.50     14.91 o 
  -6   5  12       14.77       15.83     16.46 o 
                                                 
